# Supplementary material for: A common limiter circuit for opioid choice and relapse identified in a rodent addiction model
Source: Nat Commun. 2021 Aug 9;12:4788. doi: 10.1038/s41467-021-25080-x (PMC8352904; doi:10.1038/s41467-021-25080-x)
Supplement: Supplementary file 3 — Source Data [file 41467_2021_25080_MOESM3_ESM.xlsx]

## Sheet: Figure 1
	Figure 1c			Figure 1d			Figure 1e			Figure 1f
	Pmax			Alpha (log10)			Essential Value			Q0
	Food	Heroin		Food	Heroin		Food	Heroin		Food	Heroin
	61.9187	290.85		-3.63329	-4.44651		1.6326	10.6192		8.91928	12.3508
	24.2447	334.624		-3.33699	-4.446		0.825222	10.6068		11.514	10.7226
	18.0971	336.998		-3.34062	-4.47883		0.832164	11.4398		15.5551	11.4832
	18.234	89.3031		-3.4139	-3.92241		0.985103	3.17685		18.2756	12.0338
	22.2447	179.839		-3.64929	-4.28536		1.69383	7.3273		25.7583	13.7826
	39.007	398.573		-3.76127	-4.57435		2.19208	14.254		19.0102	12.0976
	18.7851	199.703		-3.33766	-4.22464		0.826513	6.37128		14.8836	10.7923
	32.9074	246.726		-3.82357	-4.42105		2.53019	10.0145		26.0095	13.7306
	5.71534	340.596		-2.94545	-4.428		0.334995	10.1762		19.8275	10.1069
	13.1299	382.174		-3.18885	-4.52831		0.586729	12.8203		15.1164	11.3478
	10.8065	100.74		-3.35477	-4.00228		0.859719	3.81824		26.9118	12.8213
	21.5952	315.55		-3.63352	-4.45645		1.63345	10.8652		25.5871	11.6477
	6.72225	553.516		-3.27735	-4.86919		0.719335	28.1042		36.1984	17.1757
	24.112	265.206		-3.79246	-4.48534		2.35531	11.6125		33.0437	14.812
	19.3846	231.62		-3.46863	-4.46569		1.11742	11.0988		19.4999	16.2096
	16.6269	495.359		-3.35878	-4.5093		0.867699	12.271		17.6535	8.3798
	10.1811	618.941		-3.13577	-4.66597		0.519218	17.6017		17.2516	9.62006
	27.348	13.1124		-3.55614	-3.31743		1.36688	0.788895		16.9074	20.3522
	31.5459	1322.17		-3.78283	-4.89401		2.30364	29.7577		24.7027	7.6135
	11.2863	558.265		-3.06993	-4.70824		0.44618	19.4009		13.3731	11.7559
	22.8983	148.031		-3.72547	-3.98617		2.01863	3.6792		29.8213	8.40763
	11.3795	171.541		-3.10446	-4.40731		0.483108	9.70268		14.3613	19.1336
	23.2274	60.938		-3.16111	-3.59792		0.550416	1.50488		8.01609	8.35385
	10.1623	241.161		-2.99869	-4.35396		0.378679	8.58107		12.6053	12.0367
	52.0895	248.742		-3.57588	-4.33669		1.43044	8.24657		9.28948	11.215
	24.8717	283.223		-3.65439	-4.49116		1.71385	11.7691		23.3099	14.0569
	22.616	494.95		-3.49716	-4.7264		1.19328	20.2296		17.8484	13.826

## Sheet: Figure 2
	Figure 2a		Figure 2a - Timecourse											Figure 2b - Cued Relapse				Figure 2c - PCA				Figure 2d			Figure 2e
	Average Choice		Preference	Daily Choice										Preference	Heroin Cues	Food Cues		Variable	PC1	PC2		Heroin Relapse	Heroin Alpha (log10)		Food Relapse	Food Alpha (log10)
				Day 1	Day 2	Day 3	Day 4	Day 5	Day 6	Day 7	Day 8	Day 9
	63		Heroin	35.7143	28.5714	28.5714	85.7143	21.4286	71.4286	78.5714	64.2857	92.8571		Heroin	254	285		Food alpha	0.30712	-0.37803		254	-4.44651		285	-3.63329
	63		Heroin	64.2857	50	85.7143	57.1429	42.8571	85.7143	64.2857	21.4286	42.8571		Heroin	168	60		Heroin alpha	0.33284	0.39512		168	-4.446		60	-3.33699
	54		Heroin	92.8571	92.8571	92.8571	92.8571	85.7143	92.8571	78.5714	71.4286			Heroin	69	72		Food EV	0.32602	-0.35413		153	-4.47883		132	-3.34062
	86		Heroin	35.7143	57.1429	64.2857	64.2857	57.1429	50	42.8571	64.2857	50		Heroin	63	111		Heroin EV	0.35505	0.38478		69	-3.92241		72	-3.4139
	40		Heroin	64.2857	100	64.2857	92.8571	85.7143	85.7143	64.2857	85.7143	85.7143		Heroin	180	213		Food pmax	0.14096	-0.22552		93	-4.28536		121	-3.64929
	43		Heroin	78.5714	78.5714	85.7143	71.4286	64.2857	57.1429	57.1429				Heroin	228	84		Herion pmax	0.28855	0.35894		429	-4.57435		273	-3.76127
	61		Heroin	71.4286	50	57.1429	64.2857	64.2857	35.7143	71.4286	78.5714	64.2857		Heroin	99	123		Food Q0	0.27924	-0.19977		63	-4.22464		111	-3.33766
	39		Heroin	57.1429	50	71.4286	64.2857	42.8571	28.5714	57.1429	64.2857	78.5714		Heroin	153	210		Heroin Q0	0.16531	-0.10823		135	-4.42105		183	-3.82357
	45		Heroin	92.8571	92.8571	92.8571	92.8571	64.2857	92.8571	92.8571	92.8571	92.8571		Heroin	363	162		Food Intake	0.31603	-0.20906		69	-4.428		52	-2.94545
	85		Heroin	85.7143	92.8571	85.7143	78.5714	92.8571	92.8571	78.5714	85.7143			Heroin	270	153		Heroin Intake	0.37936	0.18945		180	-4.52831		213	-3.18885
	50		Heroin	42.8571	50	35.7143	85.7143	92.8571	85.7143	57.1429	92.8571	71.4286		Heroin	309	139		Food Relapse	0.21373	-0.093344		171	-4.00228		324	-3.35477
	69		Food	50	50	35.7143	42.8571	42.8571	21.4286	42.8571	14.2857	50		Food	135	183		Heroin Relapse	0.16247	0.1933		228	-4.45645		84	-3.63352
	21		Food	42.8571	35.7143	21.4286	7.14286	50	14.2857	7.14286	35.7143	0		Food	216	135						216	-4.86919		135	-3.27735
	30		Food	21.4286	50	35.7143	21.4286	64.2857	28.5714	42.8571	35.7143	28.5714		Food	243	286						243	-4.48534		286	-3.79246
	2		Food	0	14.2857	0	0	0	0	0				Food	60	117						60	-4.46569		117	-3.46863
	37		Food	42.8571	28.5714	35.7143	35.7143	42.8571	35.7143	42.8571				Food	315	213						315	-4.5093		213	-3.35878
	67		Food	14.2857	21.4286	14.2857	14.2857	14.2857	14.2857	14.2857				Food	162	165						99	-4.66597		123	-3.13577
	69		Combined	35.7143	28.5714	28.5714	85.7143	21.4286	71.4286	78.5714	64.2857	92.8571		Equal	153	132						153	-4.89401		210	-3.78283
	93		Combined	64.2857	50	85.7143	57.1429	42.8571	85.7143	64.2857	21.4286	42.8571		Equal	93	121						363	-4.70824		162	-3.06993
	44		Combined	71.4286	42.8571	71.4286	42.8571	42.8571	57.1429	42.8571	50	64.2857		Equal	429	273						93	-3.98617		84	-3.72547
	88		Combined	92.8571	92.8571	92.8571	92.8571	85.7143	92.8571	78.5714	71.4286			Equal	69	52						270	-4.35396		153	-2.99869
	15		Combined	7.14286	21.4286	28.5714	42.8571	28.5714	57.1429	35.7143	35.7143	50		Equal	171	324						162	-4.33669		165	-3.57588
	44		Combined	7.14286	42.8571	50	57.1429	7.14286	42.8571	57.1429	28.5714	14.2857		Equal	93	84						139	-4.49116		219	-3.65439
	71		Combined	35.7143	57.1429	64.2857	64.2857	57.1429	50	42.8571	64.2857	50		Equal	139	219						309	-4.7264		139	-3.49716
			Combined	50	50	35.7143	42.8571	42.8571	21.4286	42.8571	14.2857	50
			Combined	42.8571	42.8571	28.5714	42.8571	35.7143	64.2857	57.1429
			Combined	64.2857	100	64.2857	92.8571	85.7143	85.7143	64.2857	85.7143	85.7143
			Combined	28.5714	57.1429	50	35.7143	64.2857	50	35.7143	64.2857	28.5714
			Combined	78.5714	78.5714	85.7143	71.4286	64.2857	57.1429	57.1429
			Combined	42.8571	35.7143	21.4286	7.14286	50	14.2857	7.14286	35.7143	0
			Combined	21.4286	50	35.7143	21.4286	64.2857	28.5714	42.8571	35.7143	28.5714
			Combined	0	14.2857	0	0	0	0	0
			Combined	42.8571	28.5714	35.7143	35.7143	42.8571	35.7143	42.8571
			Combined	71.4286	50	57.1429	64.2857	64.2857	35.7143	71.4286	78.5714	64.2857
			Combined	57.1429	50	71.4286	64.2857	42.8571	28.5714	57.1429	64.2857	78.5714
			Combined	92.8571	92.8571	92.8571	92.8571	64.2857	92.8571	92.8571	92.8571	92.8571
			Combined	57.1429	50	35.7143	50	57.1429	64.2857	28.5714	50	14.2857
			Combined	85.7143	92.8571	85.7143	78.5714	92.8571	92.8571	78.5714	85.7143
			Combined	14.2857	21.4286	14.2857	14.2857	14.2857	14.2857	14.2857
			Combined	50	35.7143	35.7143	28.5714	42.8571	42.8571	42.8571	57.1429	57.1429
			Combined	42.8571	50	35.7143	85.7143	92.8571	85.7143	57.1429	92.8571	71.4286

## Sheet: Figure 3
	Figure 3b		Figure 3b - Timecourse											Figure 3c - Choice			Figure 3d - Relapse
	Average Choice		Preference	Daily Choice										Vehicle	Muscimol		Heroin Vehicle	Heroin Muscimol	Food Vehicle	Food Muscimol
				Day 1	Day 2	Day 3	Day 4	Day 5	Day 6	Day 7	Day 8	Day 9
	24		Heroin	100	100	54	90	91	90	100	92	100		50	50		180	54	117	30
	6		Heroin	33	28	28	28	28	44	71	72	82		0	50		72	54	37	23
	98		Heroin	57	50	60	50	44	60	47	28	71		83.3333	100		161	108	14	40
	28		Heroin	100	100	100	100	100	100	100	100	92		50	66.6667		271	156	95	39
	0		Heroin	93	87	94	94	71	78	82	78	72		0	20		108	211	107	91
	87		Heroin	67	71	87	73	53	93	94	100	94		33.3333	50		156	96	89	159
	21		Heroin	85	100	100	100	100	100	86	93	94		33.3333	33.3333		43	146	94	162
	14		Food	100	93	63	33	22	17	28	39	22		100	100		434	140	95	68
	42		Food	85	93	100	100	92	100	44	6	6		33.3333	100		322	84	147	63
	66		Food	56	17	17	17	6	6	28	22	28		100	83.3333		186	85	63	56
	98		Food	18	11	0	0	6	0	0	0	0		83.3333	100		40	149	62	129
	82		Food	17	0	6	6	6	0	0	6	29					65	110	52	75
	57		Food	33	28	0	17	0	0	6	11	11					166	40	129	34
	97		Combined	100	93	63	33	22	17	28	39	22					48	111	43	50
	92		Combined	85	93	100	100	92	100	44	6	6
			Combined	100	100	54	90	91	90	100	92	100
			Combined	56	17	17	17	6	6	28	22	28
			Combined	18	11	0	0	6	0	0	0	0
			Combined	33	28	28	28	28	44	71	72	82
			Combined	17	0	6	6	6	0	0	6	29
			Combined	33	28	0	17	0	0	6	11	11
			Combined	40	38	11	0	6	11	22	56	33
			Combined	57	50	60	50	44	60	47	28	71
			Combined	100	100	100	100	100	100	100	100	92
			Combined	93	87	94	94	71	78	82	78	72
			Combined	60	100	88	35	41	73	56	28	28
			Combined	67	71	87	73	53	93	94	100	94
			Combined	85	100	100	100	100	100	86	93	94

## Sheet: Figure 4
	Figure 4c - Fos			Figure 4d - Choice			Figure 4e - Relapse			Figure 4f - Relapse
	Vehicle	J60		Vehicle	J60		Heroin Vehicle	Heroin J60		Food Vehicle	Food J60
	5.14	2.48		71	93		69	203		72	154
	2.99	2.1		21	50		135	150		183	54
	2.22	1.1		57	57		69	244		52	108
	2.1	0.66		21	50		171	372		324	90
	1.89	0.72		57	64		79	67		26	54
	4.38	1.38		21	50		93	207		84	111
	1.27	1.26		36	36		42	45		56	20
		2.76

## Sheet: Figure 5
	Figure 5c - Fos			Figure 5d - Choice			Figure 5e - Relapse			Figure 5f - Relapse
	Vehicle	J60		Vehicle	J60		Heroin Vehicle	Heroin J60		Food Vehicle	Food J60
	5.1	10.67		29	71		168	246		60	142
	4.96	18.26		29	14		429	93		273	219
	7.25	31.88		86	79		63	282		111	165
	4.46	16.92		0	0		94	99		57	300
	8.33	34.87		21	57		87	45		45	66
				50	43		204	24		19	27
				93	43		54	150		111	63
				7	29		162	171		165	66

## Sheet: Figure 6
	Figure 6c			Figure 6d			Figure 6e			Figure 6g			Figure 6h			Figure 6i
	Food Relapse	Spine Density		Food Alpha (log10)	Spine Density		Food Preferer	Heroin Preferer		Heroin Relapse	Spine Diameter		Heroin Alpha (log10)	Spine Diameter		Food Preferer	Heroin Preferer
	60	1.7729		-3.33699	1.7729		1.2267	0.92203		168	0.422789		-4.446	0.422789		0.174497	0.454964
	72	1.2407		-3.4139	1.2407		1.3811	2.7719		69	0.365721		-3.92241	0.365721		0.256	0.63922
	183	1.56336		-3.82357	1.56336		0.6428	0.41515		135	0.393294		-4.42105	0.393294		0.285286	0.401425
	135	1.89324		-3.27735	1.89324		0.70928	1.9596		216	0.409951		-4.86919	0.409951		0.507806	0.383094
	286	2.94163		-3.79246	2.94163		0.48998	0.50911		243	0.433216		-4.48534	0.433216		0.588041	0.493713
	123	0.863134		-3.13577	0.863134		0.97049	2.7277		99	0.422962		-4.66597	0.422962		0.279957	0.468702
	210	3.58026		-3.78283	3.58026		0.23036	1.2528		153	0.411351		-4.89401	0.411351		0.444057	0.432372
	165	2.81703		-3.57588	2.81703		0.20389	0.2766		162	0.389111		-4.33669	0.389111		0.302798	0.501989
	139	1.66099		-3.49716	1.66099		0.07729	0.3446		309	0.437336		-4.7264	0.437336		0.427105	0.44133
							0.75126	1.2058								0.388929	0.436536
							0.35483	0.6043								0.15	0.533749
							0.42058	0.0788								0.255506	0.356854
							0.03912	3.7835								0.506201	0.588082
							0.84333	0.8604								0.369937	0.491733
							0.41236	0.0446								0.392956	0.346393
							0.3691	0.2291								0.25032	0.35195
							0.4147	0.3682								0.42702	0.47675
							0.0193	0.6167								0.15	0.506503
							0.4766	0.9807								0.353811	0.542189
							0.0712	0.639								0.371574	0.530637
							0.0079	0.9098								0.612921	0.491007
							0.3362	0.4063								0.550682	0.484753
							0.1777	0.1715								0.531437	0.378871
							0.2682	1.9438								0.42089	0.489405
							0.6825	0.0985								0.474029	0.539792
							1.8566	0.928								0.522723	0.573448
							1.6727	0.1077								0.247597	0.512102
							0.5446	0.2187								0.306096	0.482666
							0.7563	3.0103								0.507188	0.36222
							0.8115	0.0559								0.242674	0.586698
							0.0342	0.432								0.44664	0.520537
							0.5723	0.0727								0.452813	0.522351
							1.0671	1.022								0.358376	0.538153
							1.4187	1.8525								0.614576	0.74034
							0.13	1.1007								0.279285	0.544956
							0.0848	2.0665								0.416068	0.336835
							1.1646	0.5781								0.610924	0.496006
							0.8269	0.4547								0.357167	0.508378
							0.0769	0.9121								0.249352	0.478887
							0.4345	0.273								0.374196	0.408533
							0.709	0.5266								0.193624	0.346476
							0.1883	0.2288								0.42778	0.666713
							0.163	1.0669								0.422432	0.648728
							0.4177	0.7318								0.454353	0.771498
							0.012	1.2455								0.335866	0.678161
							0.0732	4.4571								0.336502	0.672971
							1.0222	0.4563								0.410269	0.64573
							0.0104	0.0893								0.55218	0.350327
							0.0195	0.1263								0.429824	0.534147
							1.5604	2.4692								0.469312	0.297717
							0.1951	1.0879								0.588846	0.601602
							1.3362	0.0593								0.369446	0.75162
							1.0012	2.3068								0.62316	0.630037
							0.8396	0.1068								0.15	0.467137
							0.2748	1.5828								0.253811	0.65065
							0.4456	0.0531								0.521917	0.234161
							1.9076	0.7493								0.468323	0.398075
							0.4625	0.8455								0.34617	0.613287
							0.3272	2.287								0.512089	0.458252
							0.1523	2.4333								0.604159	0.64
							1.0293	0.1789								0.239925	0.522583
							0.853	0.0852								0.387198	0.589518
							1.3582	3.2938								0.274658	0.172757
							0.1853	0.745								0.738712	0.15
							1.7624	2.2245								0.15	0.15
							0.5845	1.1921								0.590244	0.248701
							0.9368	0.68185								0.210726	0.529527
							0.9824	0.10116								0.515886	0.339427
							0.4295	0.077								0.587372	0.447219
							1.7017	1.2179								0.15	0.566425
							0.7537	0.52419								0.27512	0.255846
							0.287	2.0151								0.520427	0.15
							0.1096	0.8433								0.15	0.241231
							0.2357	0.2204								0.15	0.338598
							0.5535	0.0049								0.182214	0.4288
							0.4414	0.0097								0.8276	0.421873
							0.0983	0.3367								0.15	0.256731
							0.3288	0.2346								0.15	0.277563
							0.279	0.3959								0.630399	0.415167
							0.6653	0.2892								0.15	0.470601
							2.3785	0.4199								0.729728	0.830855
							0.4242	0.1972								0.581771	0.417192
							0.1457	2.0714								0.516231	0.325362
							0.2051	0.1202								0.33072	0.235056
							0.0459	1.043								0.60796	0.400267
							0.3995	0.0082								0.433543	0.447919
							0.0161	0.299								0.15	0.682254
							1.0656	0.16								0.517201	0.380427
							1.2604	0.4117								0.46726	0.448799
							0.971	0.2651								0.470211	0.407549
							1.2293	0.47								0.452953	0.281308
							0.0377	0.1079								0.533051	0.433908
							0.0844	0.665								0.429315	0.253341
							0.1245	0.8373								0.371925	0.350459
							0.3901	0.1975								0.508072	0.52289
							0.3622	0.0008								0.268835	0.521956
							0.4461	5.1914								0.493444	0.394475
							0.1903	0.1263								0.438817	0.311945
							0.0121	0.3395								0.517907	0.508098
							0.5474	0.4046								0.511479	0.518606
							0.4308	1.1341								0.432287	0.369433
							0.5921	1.4905								0.427819	0.36625
							1.4877	1.7593								0.378519	0.517579
							2.7019	1.6921								0.414462	0.36098
							1.7335	0.2092								0.208432	0.232524
							0.5032	1.0628								0.15	0.329671
							0.0997	0.4664								0.315483	0.612285
							1.3589	0.1794								0.446062	0.272683
							0.04414	0.2135								0.447118	0.350812
							0.44861	1.3375								0.15	0.393512
							1.9041	0.0521								0.643977	0.627277
							0.63683	1.3036								0.15	0.157487
							0.0116	0.0108								0.64125	0.320061
							1.6275	0.4199								0.657824	0.392308
							2.0962	0.3825								0.550811	0.789367
							4.4815	1.9479								0.424511	0.672238
							3.4485	1.2282								0.2716	0.85113
							1.5753	0.257								0.379083	0.318065
							0.3302	0.1043								0.546748	0.879353
							0.8496	0.3124								0.638008	0.621149
							0.9009	0.0839								0.391139	0.516291
							1.3699	0.5772								0.432942	0.49351
							2.1231	0.692								0.354238	0.370523
							1.2156	0.2672								0.521878	0.178814
							1.7618	0.2522								0.623209	0.213369
							0.2601	1.326								0.366255	0.74169
							0.8716	1.7752								0.356906	0.382925
							0.6997	0.77								0.292673	0.417367
							2.605	2.014								0.511375	0.418243
							0.9601	0.0445								0.448077	0.45244
							0.2622	0.1725								0.15	0.570358
							1.5012	0.4254								0.496347	0.50736
							0.7925	0.0194								0.432988	0.254196
							0.6485	0.2021								0.282505	0.780335
							1.0794	0.8784								0.402486	0.663249
							0.8782	0.1796								0.488607	0.536324
							0.5004	0.6292								0.431068	0.485406
							1.351	0.1219								0.583988	0.219417
							1.5253	0.2163								0.332065	0.368294
							3.4093	0.2527								0.832419	0.36167
							1.977	0.6457								0.496923	0.511742
							3.8736	0.3388								0.150743	0.370618
							1.3739	1.2594								0.227061	0.421031
							0.4875	2.0037								0.508656	0.365833
							1.3366	2.2927								0.255858	0.176652
							0.1533	0.2189								0.312032	0.549348
							0.3425	2.8546								0.552839	0.181568
							0.0098	1.653								0.15	0.612841
							0.7264	0.7266								0.609406	0.397604
							0.1264	0.8181								0.356048	0.291863
							1.6402	2.17								0.641453	0.726544
							0.167	0.1029								0.629736	0.332362
							3.6686	2.1159								0.339925	0.28969
							0.7935	0.08805								0.415524	0.474359
							0.7933	0.10646								0.454741	0.261311
							1.0442	0.45533								0.287184	0.463011
							0.3292	0.21456								0.381007	0.515073
							0.9516	0.22415								0.65354	0.439537
							0.3728	0.06827								0.691561	0.3666
							0.4703	0.41415								0.414616	0.289275
							0.6117	0.10635								0.507407	0.323302
							0.2151	0.13677								0.15	0.356038
							0.7646	0.13448								0.592757	0.260389
							0.2566	0.3032								0.302855	0.339122
							1.0339	0.18912								0.563825	0.314152
							0.5999	0.09873								0.590521	0.22392
							0.06417	1.1635								0.177537	0.15
							0.06729	0.20481								0.291469	0.403022
							1.2626	0.93537								0.15	0.252712
							0.30281	0.34548								0.367617	0.306533
							0.07907	1.0147								0.232825	0.271009
							0.84228	0.30506								0.372021	0.404795
							0.15893	0.0172								0.362852	0.201956
							1.0973	0.7462								0.15	0.39903
							1.5485	0.2239								0.372382	0.228334
							0.3658	0.6888								0.352147	0.257217
							0.07176	0.0255								0.15	0.287406
							1.2721	0.6412								0.15	0.244245
							0.0203	0.0687								0.15	0.392233
							0.3387	0.0377								0.343849	0.51673
							0.1128	0.2014								0.15	0.341823
							0.6008	1.8536								0.342671	0.380908
							0.6548	0.9478								0.277626	0.444893
							0.5211	0.0131								0.255258	0.32405
							0.4543	0.0324								0.15	0.627887
							0.604	0.0761								0.15	0.367376
							1.5257	0.1049								0.15	0.47067
							0.0515	1.9967								0.258238	0.274854
							0.0577	0.2438								0.15	0.434025
							0.0953	1.0771								0.350145	0.484478
							0.6167	0.218								0.15	0.274816
							0.1189	0.9768								0.245051	0.38928
							0.5443	0.0189								0.229144	0.258978
							0.8356	2.3714								0.227197	0.406507
							0.1655	1.316								0.340664	0.356454
							0.2051	3.3258								0.15	0.347963
							0.0064	0.0084								0.23303	0.434397
							0.0478	0.404								0.15	0.600155
							0.2461	0.048								0.281532	0.626186
							0.9029	0.9432								0.215541	0.394237
							0.1273	0.3322								0.257721	0.53906
							0.6748	0.2819								0.23703	0.377981
							0.3411	0.0555								0.332849	0.348442
							0.9943	0.6866								0.15	0.507347
							0.3749	1.086								0.279519	0.409084
							0.3244	0.1119								0.15	0.2913
							0.1801	1.3531								0.435531	0.15
							0.0114	0.008								0.333149	0.463771
							0.4086	0.4041								0.15	0.495587
							0.1247	0.604								0.669087	0.441034
							0.1275	0.1404								0.15	0.393663
							0.7202	0.0778								0.15	0.181019
							0.6261	0.0071								0.232793	0.524408
							0.8029	0.9954								0.322374	0.432132
							0.3595	0.3068								0.15	0.383019
							0.1315	0.0411								0.325199	0.15
							0.3617	0.0434								0.622168	0.395111
							0.6967	0.8891								0.167121	0.332242
							0.2607	0.0313								0.15	0.15
							0.2566	0.0756								0.603347	0.15
							0.1162	0.9888								0.252193	0.288866
							0.5207	0.4696								0.15	0.15
							0.8157	0.1859								0.15	0.242778
							0.089	0.5793								0.15	0.15
							0.0388	1.0034								0.16201	0.321822
							0.4804	0.8312								0.541234	0.171839
							0.2565	0.0923								0.511421	0.363164
							0.3019	0.1229								0.274524	0.15
							0.4276	0.0103								0.546223	0.2002
							0.2931	0.3771								0.166924	0.226748
							0.5798	0.9428								0.431125	0.62086
							0.7394	0.3333								0.345687	0.212943
							0.2492	0.205								0.432099	0.282582
							0.5911	0.4938								0.384791	0.17333
							0.1455	1.3017								0.445834	0.440033
							0.4857	0.1536								0.206862	0.517522
							0.6667	0.0884								0.461099	0.505055
							0.1633	0.1542								0.394201	0.28748
							0.1924	0.7252								0.180929	0.453952
							2.1357	1.0365								0.279161	0.370984
							0.5174	0.6234								0.229248	0.373718
							0.0263	0.7259								0.38957	0.601916
							0.5771	0.363								0.497493	0.597034
							0.5405	0.5868								0.439417	0.301065
							0.6244	0.576								0.391881	0.323453
							0.3691	0.1487								0.557951	0.443563
							0.1308	0.0391								0.310286	0.540029
							0.4675	0.1961								0.576236	0.166318
							0.9949	0.6086								0.438146	0.15
							0.15	1.0392								0.459464	0.15
							0.3602	0.2091								0.513566	0.355903
							1.1365	0.4794								0.663154	0.293367
							0.0752	0.3598								0.34052	0.282373
							0.0382	2.0451								0.593844	0.464307
							1.3672	0.1722								0.542726	0.359719
							0.9304	0.2346								0.535572	0.603503
							0.3186	0.1942								0.337041	0.718098
							0.0295	0.0936								0.15	0.262576
							0.6586	0.1316								0.184164	0.317537
							0.423	0.1793								0.40306	0.387551
							0.0866	0.3099								0.534496	0.371271
							1.4417	0.32								0.18077	0.728482
							0.3299	0.5242								0.287201	0.373984
							0.2489	0.051								0.15	0.540154
							0.4575	0.3935								0.628388	0.15
							0.3799	1.415								0.399629	0.420463
							0.0227	0.0829								0.498462	0.480288
							0.0955	0.2859								0.550851	0.219005
							1.4542	0.3997								0.2497	0.347263
							0.4081	0.4072								0.544506	0.337651
							0.0356	0.1796								0.510185	0.265462
							0.4697	1.1971								0.15	0.30472
							0.8606	0.1223								0.305202	0.184567
							0.7555	0.1297								0.301045	0.270088
							0.038	0.1068								0.552443	0.516662
							0.0978	0.5472								0.414218	0.315192
							0.0352	0.2798								0.322656	0.576901
							0.2617	0.654								0.35913	0.28952
							0.8211	0.3499								0.15	0.221068
							0.487	0.1088								0.29222	0.361001
							0.3312	0.0763								0.15	0.408121
							0.011	0.6255								0.602319	0.388534
							0.6014	0.46								0.480129	0.342499
							3.1382	0.8077								0.15	0.39822
							0.0702	0.296								0.15	0.811113
							0.1124	0.2695								0.15	0.753183
							0.0976	0.2619								0.15	0.504966
							0.0266	0.1922								0.15	0.366063
							0.3011	0.1362								0.15	0.422938
							0.4522	0.5285								0.493289	0.313046
							0.6762	0.6859								0.235937	0.322739
							0.4947	0.6432								0.298169	0.516527
							0.643	0.47524								0.374262	0.345858
							0.617	0.16647								0.350203	0.230223
							0.0645	0.25075								0.281061	0.503363
							1.5184	0.43652								0.546706	0.16009
							0.1054	0.05055								0.15	0.225579
							0.3081	0.08106								0.498769	0.15
							0.3617	0.2416								0.652821	0.402326
							0.4974	0.65604								0.283885	0.35769
							0.0815	0.12517								0.264222	0.253218
							0.5938	0.24273								0.438208	0.556541
							0.6605	0.16517								0.249331	0.359163
							0.1868	0.32733								0.47668	0.385511
							0.4659	0.1936								0.385681	0.393203
							1.0099	0.0723								0.370964	0.401671
							0.47206	0.10124								0.315045	0.315919
							0.14469	0.00033								0.285582	0.367197
							0.13723	0.03031								0.424719	0.492718
							0.2845	0.18585								0.280613	0.375762
							0.3463	0.26099								0.429427	0.527589
							0.83194	0.27429								0.636627	0.39443
							0.66683	0.41314								0.583297	0.230071
							0.07012	1.0346								0.317921	0.379478
							0.21223	0.31988								0.196728	0.444194
							8e-05	0.03163								0.351168	0.494956
							1.1916	0.61961								0.668291	0.478869
							0.3082	0.20476								0.528988	0.280855
							0.04048	0.56954								0.388746	0.42421
							0.4857	0.0624								0.50564	0.356597
							1.4581	0.0096								0.258129	0.436483
							0.2227	0.0557								0.620303	0.46665
							0.5167	0.193								0.349251	0.256
							0.7614	0.0972								0.306038	0.582688
							0.7947	0.1319								0.544509	0.417641
							0.364	0.0983								0.709402	0.308513
							0.339	0.4184								0.43456	0.370424
							0.0566	0.8091								0.509601	0.51654
							0.5317	0.3227								0.690155	0.282915
							0.2624	0.0649								0.387505	0.271353
							0.1147	0.044								0.330121	0.323941
							1.4609	0.1881								0.534115	0.464282
							0.2011	0.5283								0.217047	0.3054
							0.0664	0.0579								0.479963	0.495408
							0.1341	0.5599								0.487614	0.386285
							0.0728	1.1069								0.328818	0.15
							0.152	0.2814								0.588875	0.437358
							0.6147	0.5776								0.585506	0.418193
							0.5378	0.7019								0.218172	0.489432
							1.9751	0.4828								0.399765	0.459539
							0.1184	0.4076								0.657562	0.43454
							0.4037	0.4741								0.581764	0.369711
							0.2969	1.0452								0.569017	0.314136
							0.1185	0.4162								0.384671	0.440285
							0.7413	0.1376								0.573322	0.41682
							1.2346	0.9734								0.15	0.37796
							0.981	0.0432								0.522667	0.466659
							0.9617	0.1402								0.721987	0.511657
							0.1717	0.0353								0.515633	0.439421
							0.0962	0.124								0.464977	0.446179
							0.616	0.1927								0.582084	0.467008
							0.2776	1.556								0.49229	0.359082
							0.833	0.1043								0.576467	0.378195
							0.783	0.3192								0.305676	0.375784
							0.4571	0.7104								0.24119	0.435932
							0.1282	0.2731								0.15	0.631582
							0.4863	0.1893								0.15	0.56004
							0.2511	0.2334								0.714223	0.362169
							0.6231	0.1787								0.15	0.448272
							0.7744	0.5885								0.15	0.566583
							0.5633	0.0993								0.271193	0.520553
							0.2742	0.5268								0.15	0.692254
							0.3729	1.2663								0.922277	0.550757
							1.0258	0.4367								0.795594	0.635831
							0.2445	0.0629								0.15	0.481323
							0.2154	0.195								0.46157	0.388156
							0.192	0.2107								0.737228	0.515373
							0.6647	0.576								0.322014	0.381311
							0.1627	0.7086								0.875629	0.438974
							1.52	0.1206								0.581168	0.603012
							0.4238	0.0368								0.790598	0.568961
							1.314	0.157								0.154631	0.332444
							0.1972	0.0226								0.424441	0.298933
							2.3938	0.4299								0.15	0.318559
							0.7984	1.1423								0.645074	0.304905
							0.0817	0.2568								0.737484	0.524578
							0.4913	0.1592								0.257749	0.381234
							1.3562	0.2262								0.269076	0.658134
							0.1535	0.286								0.513547	0.41988
							0.9087	0.1397								0.265317	0.42441
							1.0621	0.7851								0.688014	0.43803
							1.0105	0.0574								0.15	0.44065
							0.8598	1.0225								0.183559	0.545567
							0.0448	0.2928								0.574556	0.326088
							0.7876	0.6868								0.301688	0.452254
							0.3872	0.3225								0.470811	0.394745
							0.7631	0.0423								0.41278	0.256257
							1.5759	0.0063								0.74352	0.176273
							0.0734	0.578								0.626114	0.309067
							0.375	0.8608								0.320514	0.250167
							0.8872	0.0264								0.490979	0.317083
							0.0296	0.3204								0.15	0.417421
							0.1821	0.3367								0.551142	0.92011
							1.0064	0.5283								0.514105	0.989964
							0.5397	0.4324								0.15	0.558231
							0.1654	1.1268								0.221315	0.408004
							0.037	0.0983								0.337766	0.320199
							0.3472	0.0642								0.237601	0.464388
							0.5265	0.1704								0.15	0.546403
							0.6243	0.1813								0.15	0.236374
							0.899	0.089								0.336401	0.262854
							0.1604	0.1136								0.33858	0.267728
							0.5065	0.1416								0.15	0.37067
							1.0986	0.585								0.222477	1.01856
							1.0074	0.1637								0.368406	0.280604
							0.3625	0.0153								0.45729	0.499073
							1.6467	0.1512								0.22822	0.525471
							0.7861	0.094								0.335866	0.538029
							0.105	0.4424								0.289749	0.299688
							1.759	1.0705								0.15	0.354433
							1.8743	0.0396								0.239904	0.254121
							0.3028	0.2915								0.858739	0.317563
							1.0139	0.0883								0.15	0.692111
							1.2483	0.6752								0.15	0.323979
							0.39549	0.581								0.586046	0.15
							0.01712	1.1231								0.250056	0.286323
							0.0449	2.1649								0.15	0.340598
							0.01227	0.2622								0.556206	0.249941
							0.01851	1.0969								0.212799	0.458092
							0.36866	0.7696								0.355671	0.208429
							0.01576	0.8573								0.321686	0.511994
							0.80101	0.3024								0.402853	0.278652
							0.08502	0.3497								0.264822	0.490906
							0.10541	0.0147								0.473184	0.405542
							0.41568	0.0867								0.31972	0.50606
							0.05849	0.6035								0.274641	0.531751
							0.31363	0.1276								0.244654	0.331479
							0.23186	0.785								0.26793	0.387268
							1.3049	0.5123								0.389236	0.355583
							0.3586	0.1652								0.6	0.922705
							0.32202	0.5881								0.254718	0.313049
							0.19532	1.1726								0.281585	0.368734
							0.05785	0.0254								0.388714	0.511999
							0.76602	1.1556								0.250002	0.413717
							0.05186	0.2894								0.247372	0.217666
							0.21379	0.0527								0.408594	0.236002
							0.16166	0.2837								0.235423	0.46151
							0.02832	0.1767								0.249679	0.525063
							0.31426	0.8991								0.399929	0.246737
							0.97035	0.0399								0.378555	0.429317
							0.0286	0.6917								0.348355	0.382517
							1.4626	0.9179								0.344982	0.15
							1.6097	0.7153								0.280758	0.378116
							0.2912	0.22								0.377717	0.15
							0.1604	0.5322								0.311316	0.15
							2.4302	0.8549								0.317915	0.261497
							0.5018	0.0123								0.497266	0.352604
							0.2646	1.0795								0.354229	0.360698
							1.0203	0.0197								0.340822	0.29047
							0.2268	0.374								0.376383	0.525429
							0.1721	0.9491								0.167158	0.347862
							0.9645	0.5361								0.223056	0.366525
							0.121	0.42679								0.271318	0.324347
							0.1648	2.686								0.435116	0.209645
							0.4321	0.08206								0.270589	0.266871
							0.1264	1.3266								0.268493	0.273429
							0.3688	0.35701								0.26377	0.470289
							0.1488	0.57351								0.389534	0.410958
							0.8223	2.0616								0.462792	0.435908
							0.1955	0.9267								0.412979	0.463588
							0.2339	1.0512								0.15	0.40204
							0.0451	0.9323								0.389342	0.398088
							0.3503	2.185								0.443309	0.350507
							0.5646	1.6986								0.502774	0.487666
							0.3988	0.2401								0.35479	0.351738
							1.3037	2.8215								0.379402	0.674322
							0.0817	0.8679								0.266825	0.478451
							0.4936	1.8582								0.395679	0.422616
							0.0805	0.4288								0.314205	0.624172
							0.6896	0.861								0.35196	0.462132
							0.327	1.6084								0.47022	0.449273
							0.1571	0.6222								0.193429	0.642851
							1.9539	0.2669								0.15	0.512137
							0.0236	0.673								0.15	0.493151
							0.0119	1.0436								0.462462	0.29903
							0.4927	0.789								0.405765	0.411201
							0.1153	1.1666								0.374008	0.296517
							0.4461	0.2874								0.458572	0.189706
							1.8818	0.2764								0.400685	0.157007
							0.1522	1.4984								0.244737	0.242692
							0.3009	0.831								0.276418	0.334119
							0.2367	1.3758								0.15	0.310966
							0.5272	0.624								0.479475	0.355205
							0.6394	1.8724								0.256039	0.163881
							0.1661	1.9423								0.15	0.363384
							0.8227	3.1093								0.612388	0.15
							0.5665	1.1242								0.300707	0.19923
							0.2207	1.6623								0.628663	0.232851
							1.0633	1.2814								0.285295	0.252539
							0.0353	2.3288								0.274962	0.366586
							0.5111	0.211								0.47556	0.15
							0.1009	0.9192								0.400409	0.209966
							0.0406	1.8214								0.519009	0.313284
							0.0995	2.4718								0.404511	0.346627
							0.7677	1.3162								0.15	0.262517
							0.4655	2.3675								0.321646	0.362217
							0.4514	0.9939								0.15	0.388415
							1.5031	0.8773								0.221681	0.256
							0.4193	0.1322								0.326677	0.417204
							0.7429	3.3235								0.321964	0.251717
							0.0842	0.2783								0.15	0.874836
							0.0923	0.1976								0.243939	0.635493
							0.6897	0.2665								0.405889	0.608075
							0.4862	0.5676								0.546386	0.364176
							0.1842	1.2082								0.15	0.15
							0.037	0.5079								0.391986	0.15
							0.6522	1.0403								0.15	0.193541
							0.3465	0.84943								0.21839	0.219968
							0.129	0.19925								0.4	0.15
							0.3749	0.18333								0.276607	0.427631
							0.7017	0.02646								0.389679	0.434625
							0.7013	0.05793								0.557134	0.341512
							0.0845	1.5167								0.251269	0.400545
							0.9529	0.29917								0.298567	0.22072
							0.874	1.1317								0.154087	0.238398
							1.5146	0.42871								0.514404	0.387911
							0.3699	0.07317								0.506637	0.384364
							0.0602	2.1438								0.334911	0.486887
							0.7466	0.51152								0.433979	0.443541
							0.7524	0.308								0.304571	0.335404
							0.1859	0.0936								0.207421	0.378927
							0.0111	0.1055								0.230162	0.392815
							1.0758	1.1986								0.166481	0.433343
							0.5146	0.0309								0.444362	0.459437
							0.2371	0.2058								0.556592	0.521405
							0.0944	2.2989								0.326509	0.34501
							1.3155	1.1072								0.260971	0.453809
							0.0978	0.3371								0.370807	0.368585
							0.4365	0.926								0.330924	0.364686
							0.5035	1.7915								0.260391	0.85597
							0.5666	0.1413								0.236004	0.51757
							0.6405	0.2214								0.320913	0.266647
							0.6182	0.6862								0.178859	0.517276
							0.5892	0.1715								0.325298	0.341864
							0.0544	0.6265								0.166103	0.426371
							0.2666	0.2809								0.32942	0.534961
							0.4189	1.2818								0.316981	0.458436
							0.5615	0.1966								0.15	0.376294
							0.3072	0.3254								0.297969	0.520343
							0.4734	2.6497								0.226797	0.310665
							0.5339	0.4529								0.240941	0.211634
							0.798	0.1268								0.323	0.21953
							0.9498	1.1404								0.312774	0.557789
							0.0932	1.1279								0.186383	0.499207
							1.2432	1.2113								0.19023	0.328811
							1.2485	0.0302								0.24502	0.570408
							0.0569	0.3302								0.197594	0.34766
							0.0958	0.2028								0.216705	0.502483
							1.2246	0.1081								0.218083	0.311556
							0.9754	0.6364								0.501912	0.438883
							0.1927	0.2944								0.414185	0.40618
							0.0415	0.7813								0.4469	0.68355
							0.0238	0.0398								0.455731	0.387527
							0.1853	0.6067								0.345823	0.419939
							0.0615	1.1859								0.493078	0.15
							0.5583	0.4261								0.283974	0.468761
							0.4231	0.0983								0.15	0.383739
							0.35444	1.0019								0.330603	0.532444
							1.052	0.2078								0.258293	0.444203
							0.19936	1.6687								0.270474	0.378739
							3.893	0.3989								0.349905	0.537439
							0.00731	0.2434								0.292658	0.461628
							0.33009	0.191								0.336281	0.498278
							1.5643	0.0251								0.434979	0.341392
							0.03283	2.1587								0.490276	0.15
							2.4908	0.0118								0.366	0.15
							0.2235	1.1528								0.393841	0.15
							0.3307	0.2459								0.415547	0.220152
							0.2324	0.0833								0.386474	0.380711
							0.6149	1.3103								0.546753	0.314124
							0.2603	0.1783								0.299573	0.250133
							1.54	0.2014								0.606912	0.471534
							0.1661	0.547								0.388888	0.15
							0.4122	0.2359								0.539314	0.229177
							0.2283	1.1452								0.548876	0.244834
							1.1295	0.0396								0.336915	0.205659
							0.6965	0.069								0.428243	0.500548
							0.2283	0.2098								0.44182	0.34148
							0.3049	1.4608								0.548053	0.395909
							0.1552	0.4253								0.393291	0.410637
							0.059	0.4509								0.363671	0.15
							1.4301	0.2708								0.564105	0.15
							0.4461	0.2265								0.481586	0.199843
							0.8262	1.1225								0.390528	0.217166
							0.9575	0.3618								0.346848	0.213967
							0.5917	1.8488								0.483959	0.478491
							0.1575	0.8689								0.552192	0.541588
							0.2172	0.42								0.415774	0.359181
							0.8065	0.1183								0.353091	0.497317
							0.2401	0.2392								0.489793	0.546604
							0.0419	0.0065								0.447513	0.262205
							0.3021	0.1273								0.41234	0.495875
							1.1758	0.1363								0.450567	0.15
							0.7273	0.4376								0.388574	0.558402
							0.52	0.3054								0.503428	0.251877
							0.3587	0.083								0.401185	0.41169
							1.1483	1.042								0.476317	0.485162
							0.4625	1.0872								0.366372	0.177528
							1.1802	0.4824								0.560807	0.346853
							0.4588	0.113								0.367194	0.15
							1.9139	0.0136								0.507371	0.283634
							0.3329	0.6303								0.471943	0.15
							0.2932	0.2855								0.524181	0.247795
							0.8606	0.4598								0.652065	0.15
							0.2427	0.8333								0.386547	0.305108
							0.1385	1.3952								0.215872	0.240843
							0.1315	0.0089								0.528802	0.307666
							0.2279	0.3131								0.503674	0.407731
							0.9371	0.3137								0.246438	0.15
							1.2904	0.0835								0.426863	0.523381
							0.0851	0.7706								0.31143	0.15
							1.0343	0.6173								0.15	0.336976
							0.4087	0.5496								0.29092	0.534962
							0.0847	0.5972								0.330901	0.536224
							1.3295	0.8237								0.412088	0.592219
							0.2223	0.7629								0.617666	0.328259
							0.2176	1.0682								0.299574	0.15
							3.565	0.4196								0.801396	0.298968
							0.4016	0.3671								0.314203	0.233952
							0.1575	1.0205								0.516026	0.333212
							0.7696	1.3525								0.49264	0.310711
							0.3076	0.65913								0.555435	0.37481
							0.517	0.99443								0.513362	0.458182
							0.3783	1.152								0.466878	0.159687
							1.0415	0.36967								0.445046	0.62722
							0.5424	0.32433								0.432703	0.556492
							0.3836	0.96361								0.15	0.15
							0.8295	0.32635								0.242745	0.376946
							0.0431	0.42053								0.504939	0.340135
							0.1915	0.58557								0.15	0.443848
							0.5313	0.82501								0.60461	0.496676
							0.0076	0.9746								0.318101	0.43715
							0.7079	0.4599								0.261763	0.299536
							0.0748	0.1039								0.15	0.389222
							0.1715	2.4953								0.237494	0.352619
							0.9785	0.0164								0.560522	0.587595
							0.6365	0.6826								0.38928	0.549525
							0.9072	1.011								0.522213	0.278792
							0.2104	0.0954								0.305349	0.386596
							0.1419	0.2451								0.465417	0.48884
							0.3452	0.2394								0.262205	0.48506
							0.4149	1.661								0.312631	0.444126
							0.4726	1.0016								0.215394	0.633438
							0.5852	0.4653								0.218718	0.441124
							0.3907	1.7508								0.314622	0.440601
							1.3262	0.984								0.460553	0.466729
							0.093	0.254								0.503198	0.377825
							1.539	0.9234								0.692584	0.492971
							0.7163	3.8991								0.466605	0.574405
							0.5377	0.0655								0.311333	0.585729
							0.2494	0.9194								0.510065	0.379126
							1.1067	2.5738								0.297872	0.410649
							1.5604	2.0845								0.596216	0.477728
							0.5684	0.4774								0.637595	0.628697
							0.5246	0.7237								0.475219	0.363398
							0.1049	0.1225								0.608533	0.537317
							0.4317	0.5048								0.44313	0.587142
							1.7146	2.9775								0.633495	0.368579
							1.0904	0.7114								0.407647	0.538714
							0.21509	1.3676								0.543776	0.475207
							0.08142	0.5428								0.298862	0.533756
							0.36887	1.825								0.45852	0.312419
							0.06761	0.235								0.412048	0.324139
							1.3841	0.1744								0.626998	0.396445
							0.53287	1.7774								0.385839	0.15
							0.31164	1.2414								0.264523	0.221136
							0.06835	0.2828								0.373806	0.425651
							0.31306	0.0572								0.437807	0.386677
							0.20168	0.1078								0.356126	0.15
							0.5311	0.0003								0.259574	0.15
							0.48376	0.2441								0.441731	0.262877
							0.2333	2.3582								0.483205	0.304315
							2.2539	1.0184								0.341454	0.270669
							0.4481	2.3817								0.34332	0.466988
							1.2755	0.3571								0.386333	0.25421
							0.6651	1.3042								0.686852	0.15
							0.4665	0.9296								0.372923	0.502067
							0.5989	0.1643								0.450873	0.281491
							0.084	1.3437								0.507882	0.15
							0.2568	0.2837								0.721454	0.15
							0.0918	0.0796								0.354056	0.15
							0.9273	0.0113								0.434731	0.394979
							0.2414	1.7634								0.354423	0.15
							0.7862	0.331								0.426379	0.210514
							0.1925	1.1556								0.29238	0.510347
							0.2911	0.767								0.52933	0.231847
							0.0314	1.6061								0.38844	0.22778
							0.3151	1.5392								0.341922	0.15
							0.2189	0.13414								0.422628	0.15
							0.888	0.49559								0.420771	0.15
							1.5623	0.06171								0.829903	0.385901
							0.2974	0.26778								0.560617	0.501785
							0.6605	0.00201								0.415947	0.337794
							0.2172	0.64282								0.383959	0.301656
							0.683	1.4069								0.376357	0.182908
							0.1716	0.1131								0.613362	0.690159
							0.1049	0.2029								0.388968	0.164227
							2.8117	0.0412								0.556633	0.15
							1.198	0.4983								0.398221	0.284404
							0.6545	0.2771								0.614224	0.542282
							0.447	0.4367								0.938553	0.435317
							0.0887	0.0328								0.642186	0.250186
							0.5051	0.3367								0.635665	0.51338
							0.6702	0.6989								0.918487	0.393242
							2.1813	0.1331								0.230691	0.395077
							0.3239	0.0558								0.328209	0.397467
							0.2917	0.5423								0.77466	0.378274
							1.1441	0.5633								0.308163	0.332951
							1.1781	0.3914								0.668216	0.422772
							0.2465	0.6436								0.423295	0.428579
							0.1764	0.2604								0.308048	0.542821
							0.5049	0.2923								0.672163	0.600553
							1.2011	0.5063								0.679218	0.408498
							1.0286	0.3495								0.701614	0.413077
							1.2476	0.101								0.230683	0.417895
							0.3888	0.9406								0.503006	0.476484
							0.0631	0.502								0.383509	0.529159
							1.0657	0.7276								0.520945	0.388353
							0.6594	0.3356								0.514724	0.381331
							0.075	2.0184								0.321313	0.415171
							1.0477	0.4284								0.295288	0.495769
							0.4133	0.2918								0.341645	0.368497
							0.181	0.5418								0.466685	0.382454
							1.532	0.3211								0.356128	0.438268
							0.8784	1.0424								0.508581	0.658326
							0.9783	0.7515								0.529538	0.435916
							0.5983	1.0605								0.385661	0.405636
							0.6235	0.6821								0.54163	0.577155
							1.3584	0.8438								0.385808	0.458258
							4.1064	0.2432								0.378	0.203583
							0.6277	0.1155								0.15	0.15
							0.5934	0.6113								0.224092	0.410888
							0.0791	0.5888								0.170403	0.375726
							0.5032	1.7325								0.617618	0.166378
							2.8607	0.0571								0.511367	0.534994
							0.1436	1.0181								0.442159	0.629154
							0.5032	1.9617								0.567964	0.257301
							7.4603	0.6337								0.578392	0.238443
							1.1211	0.6012								0.322638	0.436455
							0.06514	0.004								0.340592	0.15
							0.19825	1.8404								0.366105	0.216232
							0.97688	0.858								0.428591	0.318644
							0.57557	0.2587								0.15	0.208596
							0.3605	0.5565								0.407672	0.526441
							0.65038	0.6921								0.16348	0.220625
							0.16474	1.1171								0.385552	0.251435
							0.29964	0.9997								0.195083	0.15
							0.39798	1.7571								0.242402	0.229429
							0.28812	0.0785								0.332224	0.345571
							0.3245	0.7989								0.349265	0.534728
							0.23724	3.061								0.391227	0.375412
							0.20184	1.8538								0.475544	0.347999
							0.12209	0.5329								0.42803	0.367304
							0.15079	0.4252								0.282994	0.478872
							0.39507	0.3167								0.577905	0.281639
							0.21913	0.0535								0.365157	0.453084
							0.23065	0.2146								0.597826	0.396234
							0.17725	0.1276								0.508659	0.225455
							0.18529	2.4503								0.339177	0.229861
							0.12457	0.0503								0.369901	0.420457
							0.03518	0.758								0.388063	0.230951
							0.85854	0.7119								0.252705	0.265581
							0.47716	0.9704								0.474335	0.246601
							0.1349	0.9454								0.39914	0.391186
							0.2373	0.4588								0.343471	0.529785
							0.4884	0.2525								0.402222	0.441868
							0.469	0.1786								0.412141	0.611706
							0.1306	0.5966								0.390911	0.456152
							0.4541	1.2251								0.384136	0.301001
							0.1462	2.3371								0.407263	0.15
							0.3569	1.0891								0.448151	0.474184
							0.4041	2.0613								0.372661	0.683661
							1.4835	0.02245								0.430387	0.544421
							1.338	0.92991								0.338389	0.15
							0.461	1.3727								0.52892	0.15
							0.0243	0.29814								0.504141	0.245015
							0.3255	0.39045								0.50951	0.335872
							0.6037	0.7562								0.386719	0.360885
							0.9676	1.4243								0.420397	0.345846
							0.0009	0.5966								0.41221	0.289576
							0.3015	0.52058								0.489546	0.313553
							0.0089	1.1838								0.398379	0.215134
							0.1975	0.0658								0.478538	0.313445
							0.6668	1.4937								0.617992	0.358094
							0.5249	0.5126								0.523153	0.553916
							0.0629	0.1175								0.506475	0.490656
							0.4412	0.0591								0.424851	0.493867
							0.3911	0.159								0.256819	0.318593
							0.3879	0.0706								0.265551	0.453857
							0.6878	0.859								0.405343	0.251562
							0.0198	0.5474								0.466535	0.353504
							0.3006	0.3106								0.424431	0.346846
							2.8839	0.3588								0.512652	0.382991
							0.178	0.0114								0.531986	0.437738
							0.7047	0.3551								0.372005	0.338301
							0.2155	1.4315								0.564766	0.494242
							0.1264	0.3249								0.557642	0.437944
							0.0386	0.269								0.349583	0.329034
							1.9795	1.2118								0.572967	0.326214
							0.9292	0.2003								0.439094	0.349459
							0.4867	0.1791								0.476527	0.379902
							0.0363	0.9516								0.608502	0.273387
							0.7353	0.9741								0.403061	0.497934
							0.2674	1.3363								0.431058	0.440857
							0.3254	0.5597								0.496548	0.388802
							1.2923	0.0077								0.571154	0.510105
							0.2022	0.3407								0.567587	0.199412
							0.0942	0.5855								0.325561	0.482764
							0.9155	1.0514								0.31393	0.34224
							0.5818	0.1866								0.634721	0.393646
							0.4785	1.4867								0.501008	0.383299
							0.0732	0.6722								0.253858	0.371048
							0.3942	0.7498								0.332363	0.365155
							0.5751	0.0113								0.661451	0.364393
							1.1637	0.5052								0.487909	0.37076
							0.174	0.3164								0.402151	0.349427
							0.3182	0.2117								0.437007	0.458892
							0.3005	1.1418								0.553338	0.363956
							0.2529	0.1676								0.500096	0.523089
							0.146	0.1754								0.323916	0.385232
							0.4444	0.5718								0.36248	0.480165
							0.1671	0.0807								0.402049	0.413409
							0.0572	0.3226								0.529767	0.533864
							0.1099	0.9309								0.523552	0.374321
							0.0069	0.1948								0.501549	0.377902
							0.2799	0.5836								0.613698	0.488767
							0.4339	0.4936								0.541225	0.307502
							0.4023	1.9444								0.484785	0.555883
							0.1095	0.1648								0.536698	0.580361
							0.047	0.9541								0.54495	0.30455
							0.501	4.2061								0.481213	0.158918
							0.1462	1.4736								0.500436	0.454575
							0.4767	1.7869								0.59514	0.511182
							0.2927	1.6743								0.390328	0.180713
							0.2179	5.0096								0.455637	0.272511
							0.0545	0.1562								0.430127	0.424672
							0.1256	0.0786								0.586743	0.476591
							0.5116	1.3664								0.587848	0.228959
							0.0143	0.5959								0.542409	0.219628
							0.3297	1.0448								0.487104	0.27427
							1.1433	0.4823								0.250358	0.268808
							0.1146	0.4898								0.195603	0.225331
							0.137	1.0243								0.418652	0.349535
							0.1606	0.6406								0.761096	0.483956
							0.2556	0.0853								0.631308	0.355083
							0.4662	0.9577								0.510532	0.431389
							0.1904	3.3069								0.241222	0.258185
							0.2426	0.5306								0.15	0.341805
							1.1984	0.4303								0.209303	0.248715
							0.1655	0.9332								0.532434	0.27392
							0.1642	1.4245								0.864347	0.324667
							0.0022	0.4713								0.758619	0.327835
							0.2199	0.881								0.453559	0.486718
							0.0516	0.8175								0.376958	0.198167
							0.0919	1.3514								0.210386	0.252846
							0.239	1.829								0.15	0.400199
							0.2388	0.86743								0.320247	0.263471
							0.1787	0.61553								0.766547	0.246086
							0.0077	2.2834								0.338449	0.350028
							0.2701	1.4636								0.316218	0.337706
							0.1737	0.20402								0.452196	0.278512
							1.5562	1.4094								0.363895	0.333621
							0.246	2.1806								0.382099	0.176528
							0.1174	4.2706								0.199988	0.239504
							0.0486	1.3576								0.30854	0.15
							0.2985	1.7821								0.355482	0.538736
							0.0599	0.9659								0.303465	0.60117
							0.1751	1.1331								0.626328	0.404985
							1.2138	0.3189								0.290184	0.546666
							0.4536	0.4183								0.18642	0.558597
							0.696	2.008								0.912811	0.381038
							0.3086	1.7066								0.661737	0.327576
							0.1	0.7369								0.505645	0.528411
							0.0264	8.324								0.564555	0.642396
							0.0408	0.0048								0.543561	0.177554
							0.1099	0.5078								0.260902	0.375909
							0.0939	1.844								0.462653	0.429766
							0.1451	0.5281								0.488187	0.270075
							0.1537	0.7495								0.273081	0.466301
							0.4357	6.8947								0.530169	0.589103
							0.4519	8.3096								0.574934	0.519963
							0.2594	0.0784								0.495599	0.333264
							1.9354	2.037								0.450254	0.489049
							0.4907	5.377								0.279098	0.513149
							0.275	0.4148								0.191309	0.425376
							1.9702	1.1907								0.15	0.451019
							0.0525	0.1435								0.371427	0.506973
							1.0489	1.2433								0.319741	0.424072
							0.126	2.5955								0.25038	0.264208
							1.1321	1.3841								0.355898	0.517528
							0.3372	0.45499								0.344293	0.49976
							0.4089	2.7406								0.516734	0.435683
							0.0883	0.37753								0.299525	0.405814
							0.0189	0.13666								0.345514	0.300784
							0.1977	1.9301								0.415951	0.352897
							0.2389	1.0636								0.291488	0.180194
							0.1322	2.3154								0.543789	0.15
							0.3615	1.0167								0.511856	0.30419
							0.2299	0.4444								0.378	0.4408
							0.2716	0.9595								0.50613	0.6063
							0.286	1.8194								0.537476	0.15
							0.2926	1.3375								0.887574	0.425905
							0.6955	0.357								0.520799	0.15
							0.0727	0.9743								0.762846	0.42352
							0.0614	0.1601								0.324547	0.336861
							0.6171	0.2926								0.586895	0.505298
							1.1002	0.2151								0.60427	0.504848
							1.2659	0.8875								0.325892	0.327509
							0.05521	0.6992								0.363101	0.254908
							0.64732	0.0415								0.15	0.286217
							0.97374	0.1909								0.320222	0.491172
							0.07731	0.0946								0.809564	0.351438
							0.48423	0.8967								0.475101	0.362227
							0.48728	2.7062								0.48776	0.386311
							0.52953	0.4735								0.341178	0.358511
							0.2101	1.9115								0.296731	0.389629
							0.14249	0.1828								0.356643	0.469267
							0.27946	0.21								0.266889	0.333094
							0.1161	1.2296								0.826636	0.460398
							0.238	1.2313								0.15	0.37284
							0.02948	1.4553								0.184247	0.469855
							0.0056	0.1963								0.666883	0.455168
							0.31525	3.4213								0.352831	0.501109
							0.3198	0.7669								0.341903	0.50235
							0.0639	0.0347								0.593326	0.270147
							0.8289	0.195								0.357011	0.39039
							0.5221	0.0477								0.948491	0.444005
							0.0409	0.3995								0.366494	0.538206
							0.5982	0.7149								0.36561	0.284555
							0.3052	0.353								0.485348	0.360062
							0.6312	0.4913								0.477357	0.341532
							0.1222	0.5224								0.15	0.509768
							0.2598	0.6125								0.3211	0.528604
							0.1309	0.2006								0.695581	0.439178
							0.2875	1.3441								0.615158	0.448185
							0.1829	0.8091								0.584379	0.443789
							0.2666	0.2915								0.684344	0.384642
							0.1686	0.0686								0.707404	0.456102
							0.3763	1.6394								0.275078	0.562138
							0.5441	0.0028								0.410355	0.398233
							0.8957	0.8202								0.518389	0.505152
							0.1261	1.5275								0.276276	0.624183
							0.8938	1.552								0.476805	0.500501
							0.4774	3.0561								0.492438	0.328816
							0.1327	0.4415								0.449977	0.438711
							0.0186	1.2027								0.280323	0.496038
							1.4583	0.4035								0.603632	0.437606
							1.283	0.3019								0.449507	0.451665
							0.1977	4.1644								0.615525	0.258084
							0.3771	1.0891								0.151193	0.234437
							0.5409	0.1735								0.32634	0.336873
							0.5197	0.7299								0.801656	0.525341
							0.0253	1.9147								0.723019	0.391787
							0.2889	3.8957								0.245456	0.477904
							0.3406	0.8367								0.897345	0.317243
							0.0846	3.2923								0.477888	0.239808
							0.0358	0.4866								0.525528	0.15
							0.3576	0.2706								0.642583	0.455792
							0.6729	0.5087								0.351111	0.365266
							0.1833	2.0538								0.446061	0.257912
							0.227	0.6842								0.33165	0.278892
							1.2672	4.402								0.7379	0.441903
							0.1329	8.5834								0.654387	0.387318
							0.0085	2.4116								1.01421	0.302231
							0.1336	2.9218								0.795381	0.226558
							0.0203	0.8232								0.335766	0.353667
							0.0554	1.9381								0.365524	0.17811
							0.0785	4.168								0.340716	0.182808
							0.1108	0.9786								0.579978	0.269495
							0.0633	1.4986								0.434444	0.450462
							0.2364	2.5398								0.389454	0.532125
							0.149	0.8743								0.15	0.271725
							0.0116	0.5893								0.339974	0.322532
							0.025	0.0195								0.399843	0.469509
							0.2432	0.1266								0.394581	0.209109
							0.3942	1.0522								0.689873	0.46749
							0.0968	0.085								0.396278	0.330011
							0.7548	0.2795								0.459672	0.406889
							0.0749	3.3229								0.298649	0.560377
							0.4852	1.5428								0.524928	0.384
							0.0557	0.5746								0.48969	0.523682
							0.4126	0.9535								0.440694	0.596733
							0.2505	0.2906								0.338411	0.639539
							0.8546	0.1662								0.364279	0.538548
							0.4902	0.3241								0.329566	0.717008
							0.5718	3.951								0.432741	0.606263
							0.1796	0.6337								0.508721	0.641566
							0.7929	2.8422								0.333527	0.707289
							0.4502	0.7589								0.500515	0.587809
							0.1547	0.4495								0.282585	0.370979
							0.0254	0.1951								0.502044	0.360761
							0.1149	0.5464								0.277571	0.37995
							0.189	0.5328								0.432841	0.443333
							0.7439	0.5606								0.738113	0.330462
							0.9943	0.2879								0.392204	0.292934
							0.0589	0.59204								0.4423	0.468554
							0.4702	0.92038								0.138427	0.588779
							0.0088	0.1082								0.670624	0.397322
							0.0276	0.04686								0.24638	0.371334
							0.2926	0.50391								0.51419	0.511581
							0.4107	0.00918								0.478117	0.361295
							0.4347	0.05428								0.326404	1.92821
							0.2953	0.35124								0.582957	0.267285
							0.1781	0.50191								0.438454	0.609633
							0.0797	0.05093								0.461405	0.355407
							0.379	0.00393								0.511671	0.39636
							0.1668	0.14606								0.398213	0.598916
							0.1795	0.05938								0.351989	1.95647
							0.2012	0.01325								0.15	0.738697
							0.2811	0.32221								0.241604	0.20793
							0.4594	0.77418								0.380361	0.256
							0.1101	0.03397								0.444317	0.35234
							0.5081	0.29903								0.644969	0.285066
							0.0863	0.39374								0.419428	0.201388
							0.4411	0.42931								0.475614	0.416623
							1.5296	0.02302								0.359088	0.34765
							0.2225	0.28446								0.375604	0.300768
							0.1159	0.04331								0.392848	0.392798
							0.055	0.02472								0.636069	0.531017
							0.7944	0.29268								0.307281	0.516943
							0.2066	0.04277								0.501526	0.3957
							0.2002	0.27409								0.476887	0.407252
							0.0269	0.74856								0.694783	0.663502
							0.6649	0.2529								0.375489	0.329736
							0.6811	0.2048								0.462129	0.277111
							0.0952	0.3032								0.718001	0.609131
							0.4043	0.1235								0.434496	0.289869
							0.4305	0.1113								0.558072	0.480166
							0.1426	0.0222								0.479503	0.352727
							0.1416	0.2025								0.405452	0.458679
							0.0562	0.1508								0.433448	0.443504
							0.4241	0.3452								0.529023	0.328946
							0.0154	0.0338								0.480275	0.271245
							0.3855	0.0451								0.533876	0.491028
							1.2778	0.3461								0.320638	0.462142
							1.5792	0.025								0.434444	0.487634
							0.1181	0.3488								0.597242	0.457136
							0.1684	0.2573								0.605714	0.431686
							1.1874	0.0431								0.459964	0.267039
							0.1281	0.1682								0.401919	0.319732
							0.03	0.0431								0.371904	0.170813
							0.4744	0.0577								0.698054	0.383999
							0.0287	0.1793								0.408785	0.38531
							0.11	0.0229								0.434444	0.255947
							0.001	0.1402								0.184247	0.585098
							1.7312	0.3558								0.184247	0.259746
							0.1396	0.1491								0.184247	0.632192
							0.0453	0.8968								0.394949	0.380411
							0.4104	0.0883								0.222938	0.469572
							0.3512	0.4927								0.245232	0.266947
							0.4085	0.0759								0.434444	0.514369
							0.35	0.4184								0.434444	0.391551
							0.0801	0.0076								0.394949	0.308924
							0.2822	0.8673								0.394949	0.37413
							0.5007	0.0039								0.578245	0.382359
							0.0382	0.1527								0.359044	0.344723
							1.1997	0.3233								0.326404	0.358244
							0.0469	0.4194								0.359044	0.324664
							0.2134	0.3019								0.269755	0.361756
							0.1118	0.0582								0.434444	0.367176
							0.4442	0.2004								0.699676	0.180668
							0.2528	0.0297								0.434444	0.327715
							0.0558	0.1357								0.326404	0.50518
							0.0987	0.0653								0.326404	0.44229
							0.1118	0.0219								0.394949	0.21116
							0.0612	0.1948								0.296731	0.380509
							0.169	0.5087								0.477888	0.252752
							1.9229	0.0515								0.359044	0.453779
							0.0609	0.0667								0.222938	0.473885
							0.4593	0.1071								0.269755	0.381924
							0.0009	0.0706								0.269755	0.517556
							0.2212	0.436								0.296731	0.256
							0.1255	0.0435								0.222938	0.368106
							0.6404	0.2578								0.222938	0.276991
							0.4268	0.0106								0.222938	0.502971
							0.4793	0.9387								0.269755	0.302717
							0.055	0.255								0.184247	0.490113
							1.1928	0.064								0.184247	0.453393
							0.0975	0.1967								0.245232	0.560147
							0.0488	0.2963								0.245232	0.326681
							0.1194	0.1082								0.245232	0.416718
							1.0299	0.6364								0.167497	0.378396
							1.0699	0.5506								0.167497	0.41819
							0.4897	0.2095								0.167497	0.439358
							0.5936	0.7245								0.167497	0.421891
							0.0291	0.2609								0.167497	0.459271
							0.5963	0.0312								0.477888	0.349624
							0.2485	0.3204								0.245232	0.365004
							0.3606	0.0882								0.245232	0.357587
							0.83164	0.2045								0.394949	0.389926
							0.28164	0.0359								0.296731	0.370069
							0.05894	0.9205								0.0364522	0.323603
							0.32292	0.2768								0.0400974	0.307059
							0.08632	0.1781								0.743623	0.297733
							0.19702	0.0233								0.607858	0.248601
							0.08242	0.1222								1.26533	0.491025
							0.19707	0.2938								0.963425	0.404614
							0.06516	0.0809								1.00245	0.337206
							0.23568	0.0023								0.321181	0.416166
							0.09779	0.8256								0.451299	0.392465
							0.02702	0.3305								0.448216	0.360953
							0.08792	0.1931								0.556946	0.626744
							0.05956	0.0637								0.365598	0.368504
							0.27832	0.2071								0.382513	0.458858
							0.05925	0.1769								0.339009	0.359212
							0.36694	0.3021								0.373053	0.496878
							0.01437	0.4711								0.361786	0.463917
							0.11628	0.2836								0.372196	0.410555
							0.32425	0.4124								0.2604	0.541183
							0.10545	0.1972								0.15	0.330682
							0.15638	0.7453								0.236672	0.477577
							0.03697	0.0425								0.401851	0.549102
							0.06121	0.0574								0.466443	0.313886
							0.78722	0.35								0.489137	0.609691
							0.17912	0.3069								0.313639	0.456453
							0.19261	0.1433								0.438065	0.499447
							0.27935	0.0346								0.498664	0.199004
							0.4523	0.1354								0.442277	0.364817
							0.05034	0.0662								0.52185	0.462779
							9e-05	0.0743								0.432301	0.493753
							0.59203	0.0315								0.352246	0.508557
							0.28758	0.0855								0.252932	0.409369
							0.00592	0.0774								0.472214	0.400462
							0.07735	0.2339								0.390464	0.61908
							0.47339	0.0819								0.350836	0.517361
							0.26891	0.1274								0.511108	0.377386
							0.0436	0.0478								0.354856	0.450151
							0.177	0.0837								0.373627	0.344334
							0.0224	0.3422								0.332541	0.373238
							0.34	0.5498								0.411502	0.326651
							0.1539	0.3182								0.434088	0.341263
							0.0013	0.3582								0.449674	0.41871
							0.2584	0.15								0.457572	0.397675
							0.164	0.1718								0.463847	0.406459
							0.0517	0.089								0.357238	0.277583
							0.1908	0.1336								0.402301	0.489173
							0.145	0.16								0.397609	0.440255
							0.104	0.2005								0.270229	0.487784
							0.2227	0.4166								0.43111	0.354934
							0.6514	0.7389								0.348361	0.327595
							0.252	0.1249								0.458708	0.574705
							0.0388	0.1164								0.25814	0.427766
							0.383	0.3055								0.451346	0.526099
							0.0992	0.0693								0.344867	0.502553
							0.162	0.3588								0.400842	0.459582
							0.0135	0.1002								0.302399	0.272162
							0.0657	0.3436								0.403087	0.49393
							0.7522	0.2409								0.287145	0.388953
							0.0975	0.3016								0.328557	0.47581
							0.7931	0.4575								0.476028	0.383542
							0.0039	0.0546								0.586668	0.381079
							0.0565	0.1072								0.442686	0.598661
							0.1917	0.075								0.488005	0.527012
							0.1128	0.5279								0.468411	0.481841
							0.3003	0.0189								0.359636	0.560388
							0.3057	0.2643								0.533336	0.483582
							0.0203	0.0058								0.422648	0.440525
							0.1033	0.2372								0.256655	0.442891
							0.053	0.1179								0.375737	0.500327
							0.2947	0.0053								0.40333	0.516086
							0.1417	0.1329								0.370441	0.554766
							0.1193	0.0031								0.432407	0.500347
							0.1225	0.7395								0.359929	0.594136
							0.2659	0.1514								0.35589	0.431293
							0.2228	0.8003								0.2851	0.444757
							0.5584	1.1016								0.371134	0.353725
							0.1954	0.1691								0.33591	0.528341
							0.0864	0.144								0.268488	0.492399
							0.351	0.0052								0.568922	0.516075
							0.6556	0.107								0.296557	0.625907
							0.6396	0.2002								0.505932	0.15
							0.1126	0.2237								0.434119	0.15
							0.0269	0.7754								0.37714	0.15
							0.0456	0.261								0.379578	0.460795
							0.0871	0.661								0.694848	0.387419
							0.2113	0.0795								0.449411	0.402436
							0.2141	0.394								0.52688	0.514553
							0.496	0.067								0.360825	0.515393
							0.5495	0.179								0.258525	0.346187
							0.2219	0.2594								0.15	0.270517
							0.4822	0.1073								0.378137	0.29867
							0.2338	0.3832								0.474106	0.554085
							0.35	0.1611								0.24766	0.185452
							0.0617	1.4116								0.375843	0.15
							0.3676	0.3007								0.524011	0.420714
							1.1638	0.1486								0.496592	0.404077
							0.3539	0.0002								0.522314	0.311068
							0.3472	0.0289								0.647628	0.393717
							0.0215	0.0374								0.249603	0.16799
							0.1052	0.2922								0.451434	0.203933
							0.2498	0.0526								0.289623	0.373932
							1.0635	0.173								0.312688	0.51063
							0.0431	0.2686								0.376512	0.384559
							0.0749	0.2734								0.653306	0.225975
							0.117	0.3956								0.66539	0.390494
							0.0617	0.1177								0.386651	0.267508
							0.0731	0.0297								0.434038	0.178257
							0.0753	0.4533								0.322891	0.36681
							0.4441	0.4192								0.242888	0.516609
							0.8991	0.2202								0.318661	0.254926
							0.2122	0.7753								0.166319	0.175717
							0.0659	0.034								0.163751	0.340482
							0.3598	0.2603								0.325513	0.384001
							0.2529	0.0114								0.15	0.51355
							0.2504	0.5875								0.679577	0.355732
							0.2154	0.0535								0.329696	0.256
							0.1716	0.7147								0.2844	0.433249
							0.0489	0.293								0.636492	0.359354
							0.4746	0.0982								0.327472	0.248189
							0.296	0.1485								0.250831	0.411408
							0.1212	0.1982								0.456774	0.590074
							0.0614	0.5146								0.334733	0.367234
							0.6802	0.2559								0.269169	0.4786
							0.3891	0.0081								0.298007	0.384987
							0.3577	0.7064								0.608009	0.358225
							0.0342	0.2916								0.244708	0.454738
							0.234	0.0932								0.15	0.513115
							0.0617	0.1223								0.154513	0.620056
							0.3665	0.2644								0.285499	0.241464
							0.0785	0.0409								0.321154	0.248722
							0.7329	0.4912								0.341362	0.508775
							0.3588	0.0121								0.438625	0.332403
							0.0949	0.6496								0.488478	0.15
							0.2063	0.2226								0.624577	0.15
							0.1106	0.047								0.39002	0.495222
							0.7138	0.1597								0.392973	0.472067
							0.4129	0.6059								0.328306	0.471711
							0.0759	0.0987								0.264446	0.446566
							0.1199	0.1228								0.388982	0.462952
							0.1294	0.8886								0.40372	0.440644
							0.1962	0.0474								0.243234	0.535735
							0.6849	0.0516								0.286863	0.15
							0.291	0.1364								0.365881	0.360684
							0.0037	0.335								0.74278	0.250534
							0.0339	0.8138								0.561357	0.400436
							0.3323	0.1246								0.611446	0.422478
							0.0349	0.4058								0.202405	0.559728
							0.2065	0.0995								0.581661	0.455835
							0.1593	0.426								0.369471	0.454926
							0.038	0.2855								0.356017	0.546239
							0.5442	0.1265								0.275352	0.533176
							0.0212	0.0467								0.294873	0.325494
							0.1901	0.3102								0.288985	0.326791
							0.0395	0.9079								0.491551	0.306866
							0.1548	0.0838								0.649526	0.714291
							0.0775	0.2517								0.51879	0.71366
							0.5008	0.2533								0.399213	0.497341
							0.515	0.3212								0.15	0.394015
							0.4001	0.0117								0.421763	0.353483
							0.0067	0.564								0.628432	0.427673
							0.2907	1.297								0.682657	0.15
							0.038	0.1399								0.49045	0.21918
							0.0553	0.7218								0.412718	0.296444
							0.1629	0.2309								0.32143	0.354483
							0.1791	0.1384								0.279906	0.557348
							0.0361	0.1145								0.615488	0.349451
							0.1124	0.6972								0.482001	0.254531
							0.9295	1.69								0.512	0.260647
							0.581	0.13529								0.381628	0.501572
							0.2183	0.18146								0.465852	0.402566
							0.2601	0.07353								0.416701	0.531256
							0.1639	0.14512								0.439241	0.284544
							0.3401	0.0576								0.281164	0.71273
							1.3134	0.82925								0.291009	0.486846
							0.4771	0.1202								0.329343	0.48325
							0.1641	0.39095								0.404772	0.313345
							0.5124	0.15814								0.266874	0.417783
							0.2757	0.11367								0.251215	0.410271
							0.1731	0.16961								0.542251	0.372308
							0.357	0.08418								0.473165	0.221595
							0.302	0.01014								0.15	0.328401
							0.6092	0.11519								0.262061	0.639998
							0.0676	0.00092								0.354669	0.640759
							0.0296	0.28163								0.299017	0.332249
							0.0902	0.051								0.352507	0.457077
							0.2875	0.67317								0.297979	0.361642
							0.1817	0.09427								0.472851	0.221426
							0.3393	0.18094								0.501767	0.349301
							0.1475	0.25701								0.431699	0.368724
							0.8018	0.0338								0.384485	0.394443
							0.1942	0.05218								0.48744	0.256
							0.4599	0.03412								0.339307	0.451633
							0.8314	0.13913								0.164382	0.385147
							0.2599	0.09745								0.388217	0.39213
							0.1644	0.06338								0.401622	0.423307
							0.4572	0.22984								0.305778	0.353071
							0.3516	0.81382								0.375785	0.426442
							0.1106	0.23841								0.348199	0.325463
							0.0492	1.1392								0.364928	0.401463
							0.0616	0.2546								0.352761	0.488161
							0.42	0.0541								0.535325	0.312759
							0.0389	0.4084								0.448561	0.486558
							0.3965	0.0472								0.259999	0.333699
							0.036	0.1367								0.354412	0.449066
							0.2486	0.1693								0.760133	0.300756
							0.856	0.1024								0.404159	0.3403
							0.1479	0.096								0.390134	0.887873
							0.0765	0.3089								0.453679	0.384
							1.4103	0.6877								0.225162	0.373307
							0.0443	0.4572								0.457399	0.468772
							0.0127	0.3952								0.15	0.378171
							0.1143	0.0862								0.499514	0.398132
							0.0183	0.0067								0.5096	0.403619
							0.1403	0.0809								0.680128	0.356738
							0.3017	0.2463								0.219736	0.494019
							0.1831	0.1552								0.491818	0.350515
							0.2258	0.3573								0.168809	0.262253
							0.0009	0.3917								0.471071	0.343327
							0.0315	0.7942								0.285177	0.537366
							0.3654	0.1818								0.283215	0.456591
							0.0353	0.0125								0.15	0.310552
							0.1083	0.2377								0.315439	0.434949
							0.2946	0.0425								0.267184	0.3902
							0.3431	0.1394								0.458599	0.269903
							0.6633	0.2358								0.650497	0.34381
							0.1255	0.5113								0.255301	0.358059
							0.0659	0.0673								0.33981	0.435627
							0.2637	0.1606								0.283313	0.419147
							0.152	0.0021								0.3411	0.336565
							0.1218	0.2799								0.543265	0.300769
							0.206	0.0523								0.384	0.531589
							0.1043	0.1489								0.746867	0.334505
							0.3773	0.0686								0.15	0.361708
							0.076	0.2266								0.295365	0.522936
							0.1527	0.1138								0.36269	0.406821
							0.0256	0.3268								0.242476	0.364275
							0.129	0.0021								0.364176	0.347202
							0.1405	0.1439								0.389572	0.41376
							0.5037	0.1926								0.42313	0.450906
							0.398	0.4892								0.626645	0.486367
							0.2998	0.4062								0.451754	0.467151
							0.452	0.0021								0.280233	0.369124
							0.8776	0.1949								0.386025	0.410784
							0.4412	0.4006								0.350475	0.329968
							0.2766	0.1401								0.511629	0.368552
							0.5743	0.1215								0.374896	0.397047
							0.1005	0.1983								0.283331	0.396742
							0.6488	0.2117								0.348986	0.377144
							0.0655	0.7459								0.226432	0.387486
							0.0375	0.1199								0.239266	0.364922
							1.0275	0.3035								0.643004	0.346663
							0.1312	0.0198								0.558832	0.349873
							0.2357	0.0198								0.384026	0.357551
							0.0139	0.0746								0.331606	0.260041
							0.1295	0.0193								0.326564	0.423992
							0.0624	0.1083								0.661571	0.522229
							0.1086	0.0275								0.296574	0.436414
							0.2825	0.2222								0.408625	0.343946
							0.204	0.2216								0.200987	0.497041
							0.3587	0.3748								0.245978	0.39441
							0.4793	0.1793								0.42775	0.429307
							1.1039	0.1226								0.200609	0.384
							0.05865	0.2146								0.392608	0.442587
							0.55986	0.2363								0.627217	0.463335
							0.24145	0.4382								0.571107	0.406443
							0.12744	0.0919								0.47423	0.378377
							0.42593	0.2152								0.181019	0.484767
							0.1141	0.074								0.38075	0.656651
							0.0562	0.1886								0.520288	0.643626
							1.7744	0.0811								0.516904	0.479832
							0.35004	0.4074								0.343922	0.38261
							0.03766	1.3413								0.3266	0.3538
							0.67562	0.1744								0.391284	0.439173
							0.46497	0.0359								0.494344	0.402695
							0.19366	0.048								0.437279	0.557277
							0.97053	0.0834								0.280096	0.285805
							0.19583	0.1815								0.403806	0.419579
							0.10031	0.2474								0.601094	0.360266
							0.88415	0.1894								0.367983	0.554187
							1.8833	0.067								0.4411	0.277678
							0.0237	0.0666								0.498126	0.420432
							1.3831	0.0088								0.382922	0.469369
							0.6262	0.0713								0.442639	0.445733
							0.731	0.1023								0.40356	0.493546
							0.873	0.1717								0.618516	0.354536
							0.9012	0.1159								0.512376	0.357916
							0.0246	0.2749								0.498173	0.532782
							0.1119	0.2397								0.421156	0.417134
							0.7361	0.5993								0.340895	0.506089
							0.0991	0.0017								0.385921	0.356554
							0.3645	0.0453								0.488794	0.651048
							0.6333	0.8745								0.483535	0.424899
							0.0904	0.3541								0.451196	0.418143
							0.1285	0.047								1.06947	0.469002
							0.5852	0.013								0.349094	0.460114
							0.8096	1.4332								0.462715	0.511578
							0.1064	1.4186								0.50907	0.406843
							1.3205	0.0951								0.624433	0.50716
							0.0097	0.0101								0.483207	0.543276
							1.1945	0.1773								0.469286	0.540534
							0.9864	0.4393								0.458546	0.256
							0.1334	0.1449								0.244936	0.461224
							0.0453	0.4016								0.463818	0.468689
							0.2983	0.3478								0.387562	0.521502
							0.6254	0.1038								0.515691	0.645299
							0.0734	0.0501								0.483361	0.594947
							0.1043	0.0259								0.428591	0.447095
							0.2673	0.0004								0.502045	0.461572
							0.6217	0.1451								0.594072	0.443429
							1.7254	0.3229								0.255621	0.487753
							0.0737	0.1297								0.481488	0.403098
							0.5593	0.055								0.404023	0.483361
							0.5245	0.0382								0.421778	0.536874
							0.4038	0.1755								0.559651	0.415171
							1.1051	0.0342								0.430611	0.551462
							0.3994	0.0959								0.486638	0.424402
							0.0102	0.2094								0.530054	0.608087
							0.1648	0.1538								0.407152	0.462008
							0.4503	0.2761								0.513084	0.533283
							0.8643	0.0598								0.70702	0.76275
							0.3125	0.3504								0.529536	0.641081
							0.837	0.1373								0.46336	0.683534
							0.5543	0.1343								0.528759	0.436664
							0.4018	0.0314								0.516336	0.421264
							0.6905	0.2307								0.619953	0.561127
							0.1236	0.4137								0.377003	0.593502
							0.402	0.6811								0.472206	0.544994
							0.1525	0.2874								0.333293	0.568159
							0.0338	0.1018								0.831993	0.34177
							2.0458	0.4201								0.299975	0.555295
							1.0101	0.1178								0.331715	0.456018
							0.3244	0.4638								0.224926	0.677674
							0.0107	1.0371								0.288828	0.61957
							0.1439	0.2412								0.226861	0.414853
							0.4877	0.5054								0.391957	0.590792
							0.7582	0.9357								0.233921	0.599218
							0.0323	0.2888								0.581771	0.521512
							0.0152	0.6887								0.449498	0.215989
							1.1236	0.2513								0.329627	0.678701
							0.4393	1.2558								0.367836	0.517403
							0.0063	0.0046								0.243698	0.640017
							2.1597	0.1134								0.527155	0.59774
							0.6036	0.0728								0.327797	0.613482
							1.0018	0.0551								0.184959	0.442204
							0.2632	0.3915								0.578858	0.621358
							1.8434	0.0137								0.71004	0.15
							0.3242	0.0729								0.256	0.308441
							0.0266	0.0439								0.426196	0.586901
							0.1268	0.2498								0.440164	0.173608
							0.2267	0.0545								0.15	0.4115
							0.0938	0.0908								0.304789	0.760484
							0.8604	0.0042								0.528865	0.380277
							0.542	0.4186								0.877745	0.35406
							0.181	0.0781								0.64	0.530753
							0.0144	0.6393								0.486819	0.351489
							0.0895	0.1333								0.15	0.356535
							0.0681	0.5273								0.474282	0.484052
							0.8479	0.3579								0.384	0.356909
							0.7436	0.2554								0.460686	0.478594
							1.1109	0.3028								0.357761	0.492773
							0.4851	0.146								0.680402	0.402942
							0.2188	0.0015								0.344494	0.57254
							0.4062	0.0149								0.654678	0.15
							0.0245	0.09								0.431772	0.256
							0.0592	0.1902								0.376724	0.739839
							0.0944	0.1451								0.532187	0.439742
							0.4419	0.0512								0.367955	0.356819
							0.0737	0.2607								0.556318	0.590747
							0.0065	0.0035								0.507994	0.317736
							0.3264	0.8148								0.669448	0.391009
							1.2937	0.6867								0.342726	0.384
							0.3562	0.1574								0.324757	0.269754
							0.5575	0.0446								0.778633	0.344921
							0.8401	0.5003								0.698793	0.344159
							0.1034	0.1938								0.463321	0.544214
							0.3085	0.0959								0.375039	0.24537
							0.3457	0.1524								0.286505	0.532747
							0.064	0.2132								0.344026	0.52988
							0.21053	0.0447								0.523346	0.153776
							0.37219	0.4525								0.499825	0.5224
							0.05653	0.1107								0.634972	0.31182
							0.65344	0.0162								0.59192	0.490795
							0.02515	0.4332								0.492122	0.39348
							0.03425	0.1349								0.64331	0.324244
							0.00647	0.0147								0.65138	0.333728
							1.1889	0.0729								0.612691	0.206585
							0.05755	0.2564								0.460446	0.76457
							0.08369	0.3728								0.437716	0.914816
							0.17875	0.272								0.371686	0.608859
							0.00544	0.2178								0.397496	0.329834
							0.03377	0.2243								0.265466	0.217813
							0.15628	0.0558								0.479559	0.447689
							0.02728	0.0036								0.340893	0.513347
							0.01144	0.1851								0.452715	0.373924
							0.0459	0.3852								0.469043	0.457387
							0.23131	0.1326								0.388556	0.564706
							0.05483	0.5076								0.345757	0.250698
							0.16957	0.0629								0.506679	0.58446
							0.51897	0.316								0.413921	0.256043
							0.27659	0.1048								0.508798	0.682957
							0.0917	0.0153								0.449289	0.449937
							1.1053	0.1104								0.426505	0.378705
							0.12517	0.0964								0.503519	0.466905
							0.17938	0.3041								0.454726	0.372333
							0.03287	0.2522								0.410391	0.15
							0.72691	0.0749								0.290106	0.722893
							0.15358	0.7317								0.370284	0.530818
							0.15486	0.0573								0.399996	0.382425
							1.2034	0.1544								0.276493	0.241203
							0.0325	1.1388								0.460189	0.343142
							0.0389	0.0826								0.439439	0.308472
							0.1029	0.0212								0.426666	0.39409
							0.3735	0.0879								0.348055	0.599823
							0.0011	0.1689								0.473848	0.369333
							0.4227	0.0384								0.397697	0.424611
							0.1796	0.1766								0.307421	0.31705
							0.2961	0.6107								0.275779	0.269306
							0.1523	0.0244								0.438298	0.229035
							0.0888	0.2631								0.245215	0.360502
							0.0559	0.0022								0.463741	0.21706
							0.8834	0.6265								0.415094	0.225602
							0.0751	0.5034								0.333508	0.384788
							0.3092	0.4132								0.29155	0.390938
							0.3678	0.0256								0.368463	0.388548
							0.0164	0.2384								0.516863	0.381114
							0.2741	0.1443								0.378985	0.256
							0.1748	0.0697								0.460298	0.359019
							0.153	0.0553								0.380046	0.453724
							0.0335	0.5105								0.498287	0.439122
							0.0176	0.2525								0.40352	0.368961
							0.5586	0.1498								0.409539	0.697667
							1.4269	0.182								0.428311	0.338035
							0.1743	0.5039								0.36724	0.412513
							1.5824	0.4656								0.270892	0.385905
							0.3078	0.0352								0.389306	0.354528
							0.4106	0.0578								0.427329	0.374904
							0.0595	0.0872								0.361876	0.211861
							0.2029	0.11								0.496307	0.45782
							0.0673	0.2865								0.427027	0.344185
							0.0057	0.0829								0.542678	0.26303
							0.5177	0.1321								0.453318	0.15
							0.8169	0.7103								0.361324	0.688019
							0.0359	0.7996								0.331115	0.450759
							0.3742	0.7357								0.379103	0.358249
							0.174	0.93832								0.280934	0.582322
							0.0971	0.05108								0.380062	0.611159
							0.2526	0.22096								0.352229	0.500921
							0.4544	0.36729								0.269372	0.422196
							0.1799	0.08144								0.29896	0.46934
							0.2249	0.09934								0.492489	0.509742
							0.0017	0.03787								0.487955	0.358195
							0.0927	0.48582								0.412693	0.438777
							0.1413	0.68044								0.445769	0.318135
							0.0213	0.16385								0.458805	0.280325
							0.1468	0.27509								0.37364	0.49318
							0.751	0.06472								0.597721	0.513611
							0.6795	0.32352								0.708587	0.417035
							0.1441	0.21474								0.497616	0.749699
							0.2324	0.40377								0.566711	0.247992
							0.2768	0.07579								0.498303	0.254255
							0.4078	0.25312								0.438499	0.259811
							0.1342	0.01006								0.401131	0.366882
							0.1664	0.09708								0.442473	0.547948
							0.2776	0.14238								0.497698	0.328414
							0.3864	0.13689								0.479744	0.407817
							0.5766	0.26								0.543214	0.278061
							0.1882	0.18102								0.64	0.345504
							0.2824	0.06496								0.423729	0.273099
							0.0764	1.5186								0.317084	0.381871
							0.2346	0.01449								0.326448	0.34899
							0.0391	0.11015								0.472662	0.459442
							0.1263	0.10991								0.432413	0.342847
							0.0117	0.07524								0.621482	0.519858
							0.0731	1.2273								0.489202	0.282659
							0.4311	0.0858								0.510183	0.345856
							0.1614	0.0258								0.543644	0.443161
							0.2512	0.5209								0.688381	0.373991
							0.415	0.0265								0.482462	0.554778
							0.4633	0.5039								0.364766	0.431842
							0.1649	0.1927								0.505601	0.427436
							0.4753	0.1578								0.721532	0.521979
							0.1098	0.0366								0.533979	0.420212
							0.4086	0.2498								0.541657	0.582394
							0.1883	0.2669								0.585366	0.41366
							0.1654	0.4652								0.531277	0.392397
							0.4786	0.0537								0.409053	0.368984
							0.0955	0.1189								0.621124	0.367918
							0.0664	0.4276								0.525777	0.433582
							0.2226	0.1557								0.373645	0.382898
							0.7343	0.8874								0.397698	0.31172
							0.06	0.8187								0.784778	0.795038
							0.3704	0.0686								0.46186	0.426883
							0.4185	0.0369								0.466857	0.531886
							0.3716	0.1793								0.787	0.618019
							0.0981	0.301								0.383596	0.361701
							0.1534	0.078								0.551611	0.522072
							0.3237	0.0073								0.629247	0.517482
							0.1622	0.0133								0.544909	0.466146
							0.0832	1.226								0.273777	0.423529
							1.3684	0.4007								0.552122	0.857726
							0.4599	0.1276								0.483779	0.517082
							0.7157	0.2905								0.46261	0.493946
							0.3377	0.6351								0.447634	0.372994
							0.1726	0.0919								0.82029	0.356362
							0.2062	0.0002								0.540314	0.520551
							0.0239	0.9547								0.272876	0.483828
							0.4843	1.0909								0.495071	0.387013
							0.1708	0.9219								0.453316	0.4057
							0.447	0.2347								0.409757	0.715817
							0.3005	0.0809								0.452923	0.501192
							0.6836	0.5115								0.433422	0.565656
							0.1551	0.0334								0.418143	0.256
							0.345	0.1168								0.465442	0.365992
							0.1424	0.2069								0.544022	0.435548
							0.1705	0.2058								0.470928	0.327365
							0.007	0.1017								0.522714	0.363128
							0.2222	0.021								0.228005	0.496284
							0.0254	0.6298								0.397395	0.362137
							0.083	0.0517								0.49296	0.376556
							0.0185	0.0914								0.513985	0.15
							0.0552	0.3559								0.56315	0.447662
							0.2008	0.3208								0.738083	0.467178
							0.2854	0.1129								0.425848	0.350792
							0.2144	0.0305								0.51168	0.563087
							0.5295	0.4316								0.578955	0.215101
							0.4987	0.0973								0.328602	0.504919
							0.7771	0.0978								1.03481	0.47095
							0.1884	0.0943								0.419805	0.48373
							0.1413	1.0824								0.352211	0.439726
							0.1417	0.1047								0.666883	0.642518
							0.0671	0.3523								0.421879	0.546214
							0.3545	0.3359								0.244193	0.316242
							0.5034	0.0101								0.347484	0.414857
							1.3052	0.3316								0.712707	0.280448
							1.0838	0.134								0.392556	0.522155
							0.3483	0.3838								0.383524	0.458531
							0.5422	0.111								0.484214	0.484331
							0.2075	0.1955								0.476599	0.561215
							0.1704	0.0713								0.52212	0.409567
							0.3048	0.5842								0.633083	0.546036
							0.0501	0.5295								0.379164	0.256
							1.7668	0.0148								0.428565	0.494647
							0.2899	0.0726								0.426981	0.449104
							0.5978	0.0138								0.298377	0.408238
							0.2756	0.0433								0.405634	0.392265
							0.6421	0.0408								0.393864	0.426755
							0.3727	1.0145								0.444472	0.403759
							0.1351	0.0777								0.67468	0.44222
							0.0415	0.559								0.379454	0.418319
							0.5901	0.415								0.318462	0.460297
							0.0162	0.4003								0.349648	0.453964
							1.3595	0.3325								0.417456	0.515764
							0.1259	0.6866								0.361766	0.35266
							0.2577	0.6708								0.379294	0.479116
							0.799	0.6586								0.360551	0.413499
							0.0217	1.0429								0.818713	0.517913
							0.0796	0.1587								0.544393	0.485593
							0.313	0.2973								0.536287	0.604121
							0.7889	0.0479								0.700596	0.386082
							0.1071	0.9112								0.263663	0.448815
							0.1122	0.6321								0.438314	0.474348
							0.5781	0.1141								0.463113	0.602145
							0.3195	0.3356								0.304661	0.437115
							0.0066	0.1952								0.320436	0.330345
							0.0753	0.325								0.314533	0.397282
							1.5686	0.9521								0.357987	0.688167
							0.4596	0.0264								0.43501	0.197314
							0.1019	0.0804								0.254604	0.15
							0.5197	0.5816								0.53062	0.15
							0.4875	0.2357								0.429104	0.15
							0.0868	0.3089								0.533943	0.347452
							0.7525	0.4704								0.455575	0.378391
							0.3713	0.86								0.383912	0.15
							0.707	0.0009								0.214582	0.414435
							0.2787	0.005								0.677934	0.680071
							0.046	0.2544								0.473296	0.589238
							0.4514	0.4848								0.483887	0.347911
							0.645	0.0394								0.361735	0.226571
							0.1668	0.0463								0.476377	0.486279
							0.6175	0.0849								0.449385	0.61911
							0.48222	0.1277								0.397734	0.421105
							1.3498	0.2587								0.35023	0.282922
							0.52473	0.1447								0.361474	0.210098
							0.04403	0.4904								0.347423	0.30307
							0.24259	0.0824								0.304633	0.150219
							1.236	0.3533								0.409281	0.442183
							0.00678	0.1021								0.446637	0.204771
							0.02769	0.5533								0.197204	0.239536
							0.71911	0.2425								0.413672	0.15
							0.00133	0.0292								0.44856	0.15
							0.10908	0.1351								1.2531	0.216288
							0.19256	0.2012								0.436339	0.376059
							0.41285	0.198								0.362467	0.309388
							0.1694	0.8208								0.246433	0.437266
							0.04865	0.4668								0.275287	0.250926
							0.24317	1.29								0.330512	0.381544
							0.40036	0.0979								0.285562	0.627114
							0.23446	0.0313								0.178416	0.15
							0.03046	0.0051								0.324945	0.630208
							0.01059	0.1319								0.355118	0.605957
							0.06033	0.3153								0.219996	0.532417
							0.25948	1.1506								0.401793	0.476454
							0.42711	0.6785								0.318356	0.476004
							0.23295	0.1383								0.321364	0.219715
							0.30004	0.6209								0.273172	0.226225
							0.19563	0.0888								0.40132	0.298488
							0.30175	0.3579								0.382127	0.546259
							0.2965	0.0845								0.327599	0.585146
							0.4584	0.1585								0.437653	0.241886
							0.3623	0.0852								0.254436	0.245589
							0.2388	0.0214								0.3748	0.698311
							0.0385	0.3853								0.517596	0.46856
							0.6518	0.0306								0.394722	0.324863
							0.1077	1.2764								0.337715	0.267493
							0.1635	0.7061								0.381007	0.453239
							0.041	0.0297								0.283382	0.491207
							0.0178	0.8966								0.26541	0.335888
							0.0679	0.0142								0.256	0.392898
							0.184	0.1459								0.340003	0.365347
							0.102	0.2154								0.408846	0.370957
							0.9492	0.5602								0.433613	0.26285
							0.0016	0.861								0.452178	0.575873
							0.4342	0.3184								0.281042	0.255853
							0.3286	0.2846								0.52681	0.642579
							0.0112	0.2157								0.283387	0.289354
							0.0833	0.429								0.358707	0.493378
							0.313	0.3432								0.219461	0.79797
							0.5118	0.0548								0.280125	0.237434
							0.6944	0.4061								0.350376	0.255183
							0.4906	0.2976								0.320283	0.30629
							0.8727	0.2483								0.415966	0.415843
							0.0949	0.5223								0.470932	0.345969
							0.0034	0.0607								0.363786	0.304882
							0.6151	0.5512								0.37644	0.15
							0.4595	0.2494								0.257515	0.574609
							0.4895	0.3205								0.363468	0.43698
							0.1343	1.7627								0.422504	0.710051
							0.2148	0.7214								0.31862	0.601118
							0.0194	0.1686								0.28531	0.205348
							0.5518	0.1187								0.581407	0.505327
							0.4994	0.0171								0.262668	0.703871
							0.3395	0.3128								0.834278	0.276683
							0.6721	0.0112								0.43254	0.460608
							0.2674	0.5227								0.373116	0.511306
							0.645	0.0226								0.317649	0.500592
							0.1724	0.7477								0.300816	0.404835
							0.2925	0.18								0.358953	0.242092
							0.2213	0.28414								0.423021	0.15
							0.2404	0.13937								0.376961	0.447207
							0.1524	0.4912								0.320606	0.613712
							0.0638	0.73782								0.318377	0.602652
							0.0765	0.07701								0.30441	0.480581
							0.0025	0.2934								0.423735	0.245643
							0.4174	0.14485								0.406926	0.306615
							1.5243	0.09407								0.497695	0.15
							0.1466	0.24116								0.362415	0.295557
							0.4881	1.2474								0.340343	0.442539
							0.0562	1.0913								0.493266	0.247129
							0.5217	0.36537								0.313219	0.457351
							0.0845	0.11799								0.358963	0.448456
							0.0704	0.50759								0.487274	0.612345
							0.1716	0.62385								0.367962	0.722408
							0.0676	0.18499								0.340449	0.573146
							0.2065	0.04865								0.299063	0.454543
							0.0781	1.2007								0.282694	0.731129
							0.7927	0.4418								0.314467	0.367219
							0.0011	0.4576								0.551601	0.282848
							0.6666	0.1789								0.28417	0.354963
							0.3991	0.0708								0.260454	0.205318
							0.1031	0.0894								0.25236	0.358863
							0.6617	0.094								0.355016	0.25476
							1.6426	0.0134								0.355195	0.251548
							0.0868	0.4055								0.319404	0.282072
							0.0572	0.4703								0.371137	0.353383
							0.0789	0.0144								0.312138	0.294662
							0.45	0.7107								0.254304	0.31503
							0.0505	1.0303								0.368192	0.326164
							0.2499	0.4173								0.405488	0.282007
							0.3632	0.1396								0.376739	0.411205
							0.1365	0.382								0.337244	0.389625
							0.3016	0.4902								0.342016	0.606857
							0.15	0.2607								0.424494	0.681591
							0.287	0.0778								0.35296	0.265522
							0.1694	0.0381								0.288949	0.3179
							0.4729	0.2311								0.353528	0.201467
							0.6322	0.4729								0.278334	0.252239
							0.1636	0.1504								0.419502	0.542735
							0.1241	0.0779								0.440364	0.353144
							0.2199	0.4148								0.347751	0.418756
							0.0703	0.1608								0.510431	0.502238
							0.108	0.6212								0.397333	0.390606
							0.2393	0.024								0.393706	0.255293
							0.3189	0.6983								0.391891	0.472774
							0.4538	0.1602								0.243153	0.242659
							1.108	0.2028								0.428959	0.520059
							0.134	0.4238								0.413249	0.387392
							0.1758	0.8642								0.407259	0.326215
							0.3011	0.0006								0.444064	0.619851
							0.1584	0.2571								0.481868	0.465382
							0.558	0.5193								0.444205	0.254677
							0.239	0.0057								0.381333	0.476749
							0.1187	0.4356								0.977178	0.628886
							0.737	0.2095								0.543099	0.350523
							0.1694	0.2985								0.380326	0.291394
							0.0775	0.3056								0.436512	0.538586
							0.1263	0.2868								0.506422	0.338364
							0.5176	0.1866								0.481585	0.378163
							0.3636	0.3434								0.343421	0.339867
							0.5453	0.2404								0.477628	0.247011
							0.1269	0.105								0.384	0.484538
							0.176	0.0443								0.159418	0.314743
							0.1462	0.0487								0.498174	0.412061
							0.1555	0.6275								0.571621	0.274763
							0.5824	0.2513								0.5465	0.291274
							0.1458	0.5783								0.401072	0.39369
							0.0982	0.1946								0.256	0.515239
							0.4282	0.4788								0.366661	0.354901
							0.2433	0.3051								0.168528	0.42101
							0.1815	0.167								0.303928	0.357732
							0.3257	0.1691								0.390614	0.505883
							0.2011	0.563								0.451327	0.498169
							0.1309	0.191								0.648911	0.441987
							0.1035	0.1219								0.559518	0.345278
							0.0961	0.3351								0.481209	0.161706
							0.03	0.1979								0.515828	0.346572
							1.034	0.6946								0.36878	0.492384
							0.3323	0.5561								0.758427	0.344905
							0.7557	1.2223								0.361063	0.450122
							0.2122	0.1821								0.268279	0.480365
							0.4277	0.8957								0.625643	0.45441
							0.0706	0.603								0.318575	0.477223
							0.5595	0.1958								0.308144	0.424796
							0.0861	0.1418								0.390672	0.586857
							0.6615	0.0323								0.683999	0.508235
							0.3101	0.1254								0.171424	0.503713
							0.0343	0.9166								0.256	0.541225
							0.5709	0.0723								0.383566	0.57398
							0.1102	0.5586								0.181019	0.496739
							0.598	0.1517								0.15	0.489636
							0.0086	0.3189								0.372889	0.412055
							0.4854	0.1282								0.341954	0.442708
							1.3086	0.2602								0.482795	0.465242
							0.0583	0.0732								0.375044	0.347528
							0.7721	0.1128								0.213235	0.445381
							0.1586	0.0053								0.515126	0.377423
							0.2459	0.2318								0.388293	0.616056
							0.0671	0.3595								0.543251	0.570221
							0.2328	0.5976								0.340001	0.531933
							0.2255	0.1223								0.351266	0.535121
							0.0225	0.8258								0.46039	0.279052
							0.0452	0.0099								0.550731	0.177653
							0.2588	1.0688								0.702757	0.226868
							0.1783	0.5231								0.422945	0.310788
							0.4434	0.1156								0.52722	0.391096
							0.5403	0.0148								0.543205	0.448884
							0.0328	0.0905								0.46685	0.606462
							0.5081	0.6798								0.244896	0.680533
							0.1625	0.042								0.404547	0.247857
							0.0827	0.0588								0.635066	0.410222
							0.2907	0.6634								0.312675	0.512792
							0.1356	0.8974								0.248523	0.425764
							0.124	0.448								0.420829	0.237574
							0.0824	0.0232								0.211024	0.298775
							0.1034	0.7713								0.261521	0.501033
							0.0619	0.1364								0.300062	0.471044
							0.8938	0.2796								0.350956	0.445539
							0.1029	1.3868								0.240599	0.704241
							0.5086	0.2479								0.512027	0.247354
							0.3371	0.1358								0.198609	0.281016
							0.0995	0.0124								0.232945	0.372553
							0.0165	0.4882								0.257267	0.360753
							0.0902	0.2909								0.358982	0.431874
							0.1309	0.0788								0.433572	0.251509
							0.0495	0.3744								0.223315	0.193533
							0.6091	0.2444								0.421705	0.333251
							0.4662	0.0488								0.3454	0.564515
							0.0873	0.2484								0.25801	0.757337
							1.0106	1.1953								0.310806	0.518899
							0.2093	0.6395								0.424064	0.334181
							0.3503	0.0398								0.318431	0.455118
							0.0918	0.1156								0.15	0.328119
							0.5858	0.0314								0.374654	0.312336
							0.5366	0.0811								0.366368	0.447182
							0.2911	0.0518								0.294043	0.256108
							0.3149	0.0037								0.15	0.391577
							0.2867	0.772								0.262717	0.3561
							0.1641	0.2752								0.42533	0.347599
							0.0012	0.0174								0.477479	0.605782
							0.2328	0.6046								0.459987	0.223967
							0.1974	0.2847								0.342574	0.447295
							0.096	0.5129								0.286461	0.458828
							0.0425	0.2106								0.284099	0.358916
							0.1154	0.1388								0.383065	0.370611
							0.031	0.4024								0.305588	0.510215
							0.1107	0.1851								0.162213	0.577367
							0.1856	0.0068								0.986162	0.525738
							0.0601	0.0712								0.428695	0.300055
							0.1773	0.3086								0.398835	0.342622
							0.3496	0.178								0.395139	0.537172
							0.3762	0.5086								0.573549	0.257336
							0.1526	0.542								0.742814	0.196747
							0.1068	0.5243								0.381801	0.314866
							0.4492	0.3038								0.218033	0.15
							0.0326	0.2339								0.42538	0.237081
							0.067	0.1394								0.288318	0.383446
							0.0373	0.1409								0.241242	0.438403
							0.7814	0.0771								0.15	0.71369
							0.3545	1.8012								0.170018	0.226055
							0.7955	0.3072								0.696568	0.352302
							0.27497	0.1382								0.302834	0.351526
							0.29842	0.0515								0.323226	0.330553
							0.20963	0.6918								0.363146	0.304214
							0.20918	0.3492								0.346488	0.178551
							0.26962	0.0039								0.397264	0.277589
							0.06136	0.5563								0.472376	0.389013
							0.19083	0.0723								0.426504	0.198942
							0.75739	0.4154								0.495895	0.22346
							0.7984	0.1433								0.175132	0.551448
							0.27132	0.077								0.403683	0.431271
							1.2581	1.877								0.347632	0.340804
							0.21951	0.3473								0.246748	0.167761
							0.49208	0.4394								0.180019	0.210418
							0.31337	0.1092								0.203264	0.688927
							0.16174	0.3872								0.545015	0.588603
							0.24413	0.0167								0.5043	0.266508
							0.06479	0.0044								0.407186	0.4284
							0.15726	0.0212								0.37357	0.415823
							0.45046	0.676								0.255466	0.181019
							0.1024	0.0347								0.868073	0.255998
							0.13481	0.5381								0.369384	0.653693
							0.52636	0.5104								0.323811	0.174009
							0.41479	0.3554								0.500588	0.479634
							0.212	0.1304								0.43704	0.36247
							0.7687	0.0369								0.349254	0.542214
							0.3361	0.3344								0.46079	0.484707
							0.088	0.0227								0.398635	0.673986
							0.1062	0.4783								0.318534	0.547125
							0.2767	0.1657								0.341577	0.339569
							0.2952	0.6859								0.514576	0.346124
							0.8956	0.0804								0.522248	0.201075
							0.4229	0.1241								0.39446	0.414332
							0.0453	0.70923								0.41569	0.379963
							0.0047	0.1213								0.464428	0.401537
							0.1846	0.24909								0.454063	0.321097
							0.7905	0.14952								0.349094	0.342096
							0.4676	0.09827								0.319821	0.631373
							0.3915	0.11738								0.422959	0.533204
							0.0686	0.14729								0.379667	0.426221
							0.0457	0.30907								0.402178	0.26144
							0.3648	0.25045								0.342355	0.327054
							0.2169	0.19749								0.323605	0.33822
							0.4088	0.44586								0.421946	0.405485
							0.3482	0.2244								0.549675	0.368048
							0.1634	0.17055								0.44311	0.362356
							0.1503	0.6282								0.369748	0.572482
							0.7728	0.05849								0.386193	0.272866
							0.0125	0.06245								0.387613	0.429757
							0.023	0.08409								0.373399	0.643072
							1.2713	0.04755								0.346341	0.24866
							0.6648	0.31631								0.274017	0.547152
							1.2833	0.51893								0.532719	0.488764
							0.5713	0.06409								0.456276	0.37278
							0.5044	0.17111								0.366841	0.383174
							0.9225	0.08068								0.377911	0.419841
							0.1954	0.29								0.383821	0.269977
							0.0808	0.48248								0.447069	0.273203
							1.2463	0.00678								0.277519	0.411169
							0.4324	0.19447								0.38363	0.459069
							1.0385	0.1438								0.441556	0.440388
							0.3616	0.04312								0.209912	0.348729
							0.6013	0.85227								0.348083	0.466914
							0.689	0.1464								0.318326	0.440623
							0.5717	0.13336								0.43906	0.237596
							0.0384	0.49677								0.487109	0.438875
							0.2862	0.2211								0.513755	0.419501
							0.2211	0.6499								0.507783	0.367388
							0.5812	0.6087								0.851166	0.345047
							0.5094	0.7389								0.50791	0.320316
							0.1699	0.4376								0.603635	0.482491
							1.0075	0.1514								0.441212	0.347346
							0.1959	0.514								0.495123	0.50489
							0.182	0.0977								0.44717	0.315752
							0.3682	0.0407								0.433478	0.499027
							0.4688	0.9178								0.51592	0.342185
							0.1046	0.4929								0.473072	0.410695
							0.1254	0.4213								0.470518	0.324104
							1.7527	1.2902								0.430665	0.488675
							0.0127	0.6118								0.508439	0.48965
							0.1074	0.3402								0.485687	0.245924
							0.1354	0.4303								0.59934	0.519843
							0.1586	0.1005								0.429794	0.585761
							0.3908	0.6785								0.503731	0.563016
							0.3028	0.3179								0.479533	0.472375
							0.5177	0.3138								0.15	0.625888
							0.7981	0.2164								0.498328	0.461419
							0.1755	0.0871								0.480495	0.374556
							0.0008	0.038								0.378134	0.597969
							0.0845	0.0174								0.385647	0.488486
							0.1733	0.3406								0.487643	0.426401
							0.2884	0.8579								0.555289	0.454912
							0.0434	0.0914								0.475055	0.391449
							0.4757	0.7001								0.397529	0.335468
							0.2834	0.1682								0.463096	0.485864
							0.7195	1.0322								0.496683	0.464741
							0.1804	0.0554								0.500398	0.482968
							0.2965	0.055								0.631669	0.47107
							0.168	0.4624								0.693113	0.496004
							0.3626	0.2204								0.483433	0.441189
[truncated: 427 more rows]

## Sheet: Supplementary Figure 1
	Supplementary Figure 1a																Supplementary Figure 1b																						Supplementary Figure 1c			Supplementary Figure 1d
	FR1					FR3		FR5		FR10		FR32		FR100			FR1					FR3		FR10		FR21		FR32		FR45		FR100		FR316		FR1000			Food nPmax	Heroin nPmax		Food Omax	Heroin Omax
	Day 1	Day 2	Day 3	Day 4	Day 5	Day 1	Day 2	Day 1	Day 2	Day 1	Day 2	Day 1	Day 2	Day 1	Day 2		Day 1	Day 2	Day 3	Day 4	Day 5	Day 1	Day 2	Day 1	Day 2	Day 1	Day 2	Day 1	Day 2	Day 1	Day 2	Day 1	Day 2	Day 1	Day 2	Day 1	Day 2
	1	31	2	10	1	48	30			90	180	192	279	278	2		10	11	10	17	13	36	39	100	110	192	210	195	322	405	405	800	900	1580	1344	749	293		6.94212	23.549		69.4189	420.755
	0	14	2	4	4	37	61	60	70	58	120	93	61				6	15	14	14	15	42	36	100	100	252	252	27	224	540	450	1000	900	1580	1896	3000	526		2.10566	31.2074		33.3723	436.774
	3	11	2	39	6	22	44			66	75	91	85	25	10		9	21	14	13	12	36	36	110	90	210	216	192	296	405	405	800	705	1896	1901	3003	728		1.16342	29.347		30.3543	462.967
	2	42	13	27	25	63	45			31	120	52	87	47	5		5	5	7	9	10	36	39	121	110	252	231	290	288	450	406	64	200						0.99772	7.42103		33.5229	126.867
	23	31	13	25	22	45	70			168	180	160	223	68	35		13	14	18	14	17	49	45	121	120	252	252	260	354	409	450	621	712	855	589	207	104		0.86359	13.0482		48.5305	279.888
	7	20	9	29	6	45	57			211	120	248	268	247	62		10	13	11	9	9	30	33	110	210	231	210	224	352	446	405	900	800	2212	2212	4000	966		2.0519	32.9463		73.2508	568.336
	30	40	17	23	5	54	48			59	83	28	114	22	19		10	11	9	8	10	33	33	100	100	168	168	192	288	270	315	413	700	948	948	659	109		1.26213	18.5042		30.6794	261.96
	38	60	14	45	16	98	96			216	120	288	436	179	100		10	15	13	13	14	41	42	206	110	221	168	256	385	352	405	600	700	1794	1584	2619	152		1.2652	17.9691		72.1125	383.052
	8	19	5	13	9	18	36	45	59	90	55	9	0				13	9	27	8	7	21	33	70	130	147	168	256	416	317	361	804	801	1499	1581	569	533		0.288253	33.6993		10.9734	424.43
	7	23	18	18	7	52	48	87	70	49	70	55	31				10	10	8	10		38	42	120	134	252	273	256	384	450	450	700	700	1896	1896	707	974		0.868593	33.6783		21.6472	520.497
	0	58	1	35	1	78	54	155	106	125	157	46	8				14	9	8	9	11	39	36	100	110	210	210	288	320	405	395	700	700	301	54				0.401553	7.85721		24.0497	149.501
	49	47	16	40	16	83	85			122	140	157	182	66	35		9	9	8	11	12	39	42	150	140	189	231	288	224	350	347	600	600	2212	1898	3897	259		0.843986	27.0911		46.9695	437.992
	41	47	11	40	5	66	93	2	135	170	129	114	11				10	18	22	19	26	45	57	160	176	273	315	320	480	630	720	1300	1300	2669	2554	919	545		0.185706	32.2267		16.953	983.27
	3	42	31	41	21	80	71			252	209	243	313	92	73		14	16	18	16	20	49	42	140	170	506	252	219	352	454	451	834	822	1747	1477	1766	352		0.7297	17.9048		58.61	431.85
	10	31	25	24	7	57	72			113	163	114	87	37	18		11	21	17	18	20	51	55	165	170	259	287	279	364	599	522	819	911	1044	1227	502	302		0.994086	14.2891		36.8953	398.043
	0	34	3	32	5	42	58			73	130	82	102	23	5		7	10	14	9	9	30	24	74	70	147	126	166	322	277	270	600	600	1265	1271	1907	370		0.941849	59.1135		29.9924	524.456
	14	38	11	20	15	21	33	89	105	22	59	35	28				10	7	7	8	11	36	36	114	100	231	234	225	288	405	360	700	600	1580	1704	2000	1840		0.590155	64.3386		18.1306	740.727
	7	22	20	18	8	33	65			114	170	166	287	76	26		10	12	13	14	27	51	60	134	106	168	164	23	12	336	116	13	19						1.61751	0.644273		48.1507	25.518
	43	42	21	26	20	51	91			187	179	148	325	78	189		15	8	8	9	9	16	12	120	130	294	210	288	128	495	360	974	1067	1580	1897	3075	3577		1.27702	173.661		67.5027	1273.03
	21	30	18	14	12	31	15	72	48	58	109	5	43				9	7	9	11	13	36	42	140	160	252	631	224	288	405	431	800	980	2004	1896	3445	472		0.843958	47.4883		17.2247	780.045
	4	27	20	26	11	48	66			230	250	397	448	96	0		12	8	8	8	11	33	27	53	81	128	81	160	256	71	48	337	265	615	99				0.767849	17.6067		53.3103	157.217
	0	53	2	17	2	3	47	75	40	39	69	48	12				6	8	9	30	10	57	64	155	140	253	275	640	704	450	364	868	600	1096	948				0.792371	8.96539		18.1782	323.245
	14	23	13	10	6	13	38			47	52	9	102	23	16		9	8	9	8	10	30	30	90	80	221	194	109	20	259	260	394	94	12	92				2.8976	7.2946		23.5611	64.3284
	1	68	6	6	5	6	48	70	83	27	75	18	17				9	12	13	10	16	30	32	100	120	231	260	353	416	495	495	744	700	1731	949				0.806192	20.0354		14.9084	342.659
	1	48	5	5	3	63	55			170	161	124	138	106	169		9	13	12	17	13	42	42	109	90	210	393	193	224	354	315	606	502	1143	984				5.60736	22.1794		60.5174	335.842
	16	35	17	24	18	45	71			149	149	197	190	94	37		18	14	14	15	18	45	45	154	160	273	254	545	320	450	405	700	704	1580	1501				1.067	20.1484		51.7777	446.367
	2	12	3	18	5	64	82			140	130	127	181	54	15		14	14	15	13	13	36	33	121	167	423	546	387	550	1068	757	1200	1201	1954	2215	713	288		1.26712	35.7984		41.044	771.859

## Sheet: Supplementary Figure 2
	Supplementary Figure 2
	Heroin							Food
	Q0	Alpha	EV	Pmax	Relapse	Intake	Choice	Q0	Alpha	EV	Pmax	Relapse	Intake
	12.3508	-4.44651	10.6192	290.85	254	15.3904	63	8.91928	-3.63329	5.71212	61.9187	285	34260
	10.7226	-4.446	10.6068	334.624	168	21.132	63	11.514	-3.33699	2.88728	24.2447	60	42273
	11.4832	-4.47883	11.4398	336.998	153	18.319	54	15.5551	-3.34062	2.91157	18.0971	132	34952
	12.0338	-3.92241	3.17685	89.3031	69	11.2499	86	18.2756	-3.4139	3.44667	18.234	72	54916
	13.7826	-4.28536	7.3273	179.839	93	17.5386	40	25.7583	-3.64929	5.92637	22.2447	121	63080
	12.0976	-4.57435	14.254	398.573	429	16.9793	43	19.0102	-3.76127	7.66962	39.007	273	52819
	10.7923	-4.22464	6.37128	199.703	63	13.0341	61	14.8836	-3.33766	2.8918	18.7851	111	55549
	13.7306	-4.42105	10.0145	246.726	135	17.7236	39	26.0095	-3.82357	8.85261	32.9074	183	90370
	10.1069	-4.428	10.1762	340.596	69	14.0872	45	19.8275	-2.94545	1.17208	5.71534	52	39732
	11.3478	-4.52831	12.8203	382.174	180	14.1945	85	15.1164	-3.18885	2.05284	13.1299	213	43954
	12.8213	-4.00228	3.81824	100.74	171	14.0686	50	26.9118	-3.35477	3.00798	10.8065	324	71414
	11.6477	-4.45645	10.8652	315.55	228	15.1047	69	25.5871	-3.63352	5.71509	21.5952	84	81317
	17.1757	-4.86919	28.1042	553.516	216	25.9427	21	36.1984	-3.27735	2.5168	6.72225	135	87652
	14.812	-4.48534	11.6125	265.206	243	21.8235	30	33.0437	-3.79246	8.24074	24.112	286	85795
	16.2096	-4.46569	11.0988	231.62	60	21.8247	2	19.4999	-3.46863	3.90964	19.3846	117	57583
	8.3798	-4.5093	12.271	495.359	315	14.9503	37	17.6535	-3.35878	3.0359	16.6269	213	53099
	9.62006	-4.66597	17.6017	618.941	99	16.8097	67	17.2516	-3.13577	1.81663	10.1811	123	61730
	7.6135	-4.89401	29.7577	1322.17	153	22.6192	69	24.7027	-3.78283	8.05996	31.5459	210	89369
	11.7559	-4.70824	19.4009	558.265	363	17.9235	93	13.3731	-3.06993	1.56109	11.2863	162	47810
	8.40763	-3.98617	3.6792	148.031	93	12.1823	44	29.8213	-3.72547	7.06276	22.8983	84	75867
	12.0367	-4.35396	8.58107	241.161	270	18.1781	88	12.6053	-2.99869	1.32492	10.1623	153	51192
	11.215	-4.33669	8.24657	248.742	162	17.4345	15	9.28948	-3.57588	5.0048	52.0895	165	52052
	14.0569	-4.49116	11.7691	283.223	139	19.7422	44	23.3099	-3.65439	5.99642	24.8717	219	65326
	13.826	-4.7264	20.2296	494.95	309	22.0619	71	17.8484	-3.49716	4.17502	22.616	139	39045

## Sheet: Supplementary Figure 3
	Supplementary Figure 3a			Supplementary Figure 3b					Supplementary Figure 3c					Supplementary Figure 3d					Supplementary Figure 3e					Supplementary Figure 3f
	Choice			Heroin Preferer		Food Preferer			Heroin Preferer		Food Preferer			Heroin Preferer		Food Preferer			Heroin Preferer		Food Preferer			Heroin Preferer		Food Preferer
	Heroin Preferer	Food Preferer		Pmax Food	Pmax Heroin	Pmax Food	Pmax Heroin		Alpha (log10) Food	Alpha (log10) Heroin	Alpha (log10) Food	Alpha (log10) Heroin		EV Food	EV Heroin	EV Food	EV Heroin		Q0 Food	Q0 Heroin	Q0 Food	Q0 Heroin		Food Relapse	Heroin Relapse	Food Relapse	Heroin Relapse
	63	39		61.9187	290.85	32.9074	246.726		-3.63329	-4.44651	-3.82357	-4.42105		1.6326	10.6192	2.53019	10.0145		8.91928	12.3508	26.0095	13.7306		285	254	183	135
	63	21		24.2447	334.624	6.72225	553.516		-3.33699	-4.446	-3.27735	-4.86919		0.825222	10.6068	0.719335	28.1042		11.514	10.7226	36.1984	17.1757		60	168	135	216
	86	30		18.234	89.3031	24.112	265.206		-3.4139	-3.92241	-3.79246	-4.48534		0.985103	3.17685	2.35531	11.6125		18.2756	12.0338	33.0437	14.812		72	69	286	243
	61	2		18.7851	199.703	19.3846	231.62		-3.33767	-4.22464	-3.46863	-4.46569		0.826513	6.37128	1.11742	11.0988		14.8836	10.7923	19.4999	16.2096		111	63	117	60
	85	37		13.1299	382.174	16.6269	495.359		-3.18885	-4.52831	-3.35878	-4.5093		0.586729	12.8203	0.867699	12.271		15.1164	11.3478	17.6535	8.3798		213	180	213	315
	69	15		21.5952	315.55	52.0895	248.742		-3.63352	-4.45645	-3.57588	-4.33669		1.63345	10.8652	1.43044	8.24657		25.5871	11.6477	9.28948	11.215		84	228	165	162
	67			10.1811	618.941				-3.13577	-4.66597				0.519218	17.6017				17.2516	9.62006				123	99
	69			31.5459	1322.17				-3.78283	-4.89401				2.30364	29.7577				24.7027	7.6135				210	153
	93			11.2863	558.265				-3.06993	-4.70824				0.44618	19.4009				13.3731	11.7559				162	363
	88			10.1623	241.161				-2.99869	-4.35396				0.378679	8.58107				12.6053	12.0367				153	270
	71			22.616	494.95				-3.49716	-4.7264				1.19328	20.2296				17.8484	13.826				139	309

## Sheet: Supplementary Figure 4
	Supplementary Figure 4a			Supplementary Figure 4b					Supplementary Figure 4c			Supplementary Figure 4d			Supplementary Figure 4e
	Choice			Heroin Preferer		Food Preferer			Relapse vs. Choice			Relapse vs. Choice			Food vs. Heroin Relapse
	Heroin Preferer	Food Preferer		Food Relapse	Heroin Relapse	Food Relapse	Heroin Relapse		Heroin Relapse	Choice		Food Relapse	Choice		Food Relapse	Heroin Relapse
	98	24		14	161	117	180		180	24		117	24		117	180
	66	6		147	322	37	72		72	6		37	6		37	72
	98	28		63	186	95	271		161	98		14	98		14	161
	82	0		62	40	107	108		271	28		95	28		95	271
	97	21		129	166	89	156		108	0		107	0		107	108
	92	14		43	48	94	43		156	21		89	21		89	156
									43	14		94	14		94	43
									434	42		95	42		95	434
									322	66		147	66		147	322
									186	98		63	98		63	186
									40	82		62	82		62	40
									65	57		52	57		52	65
									166	97		129	97		129	166
									48	92		43	92		43	48

[truncated: 1 more sheets: Supplementary Figure 5]
